# Supplementary material for: Transcriptomic Analysis of Early Flowering Signals in ‘Royal’ Flax
Source: Plants (Basel). 2022 Mar 24;11(7):860. doi: 10.3390/plants11070860 (PMC9002848; doi:10.3390/plants11070860)
Supplement: Supplementary file 1 [file plants-11-00860-s001.zip]

Archive with 2 entries (2 files):
- Supplemental Figures_Royal Manuscript_2022.pdf
- SUPPLEMENTAL TABLES_FINAL.xlsx
