# Supplementary material for: Transcriptomic Analysis of Early Flowering Signals in ‘Royal’ Flax
Source: Plants (Basel). 2022 Mar 24;11(7):860. doi: 10.3390/plants11070860 (PMC9002848; doi:10.3390/plants11070860)
Supplement: Supplementary file 1 [file plants-11-00860-s001.zip › SUPPLEMENTAL TABLES_FINAL.xlsx]

## Sheet: Supplemental Table 1
Supplemental Table 1. Expressed flax genes.
All values represent averages from nine samples (three replicates from each of three experiments).
Expressed genes have RPKM (Reads Per Kilobase of transcript per Million mapped reads) ≥0.3 during at least one age, as in Bai, Y., Dougherty, L., Cheng, L. et al. Uncovering co-expression gene network modules regulating fruit acidity in diverse apples. BMC Genomics 16, 612 (2015) .
Flax Gene ID	10 dap	15 dap	19 dap	29 dap
Lus10026021.g	0	0	0	0.33182
Lus10031507.g	0	0	0	0.334259
Lus10022427.g	0	0	0	0.780405
Lus10027522.g	0	0.032258	0	0.427313
Lus10013557.g	0	0.0369445	0	1.29307
Lus10036923.g	0	0.0647057	0	0.783313
Lus10042010.g	0	0.0685537	0	0.422348
Lus10014740.g	0	0.13749	0	0.853181
Lus10035566.g	0	0.448042	0	0.170982
Lus10013556.g	0	0.0250586	0.00632274	5.8757
Lus10029601.g	0	0.78703	0.0146734	0.531039
Lus10001456.g	0	0.0137675	0.0169114	0.82244
Lus10033002.g	0	0	0.0201473	0.490041
Lus10029850.g	0	0.0126779	0.0211423	0.751573
Lus10006334.g	0	0.808732	0.0274262	1.1832
Lus10038082.g	0	0.0414283	0.028974	0.77769
Lus10027722.g	0	1.05065	0.0296296	0.0262831
Lus10032742.g	0	0	0.0298338	0.613408
Lus10006091.g	0	0.601149	0.0334159	1.15835
Lus10037990.g	0	0.157936	0.0347525	0.571224
Lus10014313.g	0	0.0504834	0.0348597	0.312355
Lus10014054.g	0	1.12823	0.041703	3.29735
Lus10021867.g	0	0.254997	0.0445545	0.532636
Lus10004511.g	0	0.0626261	0.0494313	0.39873
Lus10039285.g	0	0.0118563	0.0527632	0.514769
Lus10035013.g	0	0.167193	0.0548729	0.326102
Lus10031471.g	0	0.153451	0.0653112	0.529021
Lus10003231.g	0	0.0908145	0.0718649	0.732949
Lus10010278.g	0	0.0604732	0.0763038	0.448846
Lus10020491.g	0	0.173674	0.0776057	1.19404
Lus10002433.g	0	0.0220626	0.0785189	1.58893
Lus10012373.g	0	0.0243374	0.0860475	1.21856
Lus10036624.g	0	0	0.0968535	0.413379
Lus10026762.g	0	0.216753	0.0974443	0.441823
Lus10011750.g	0	0.0619047	0.107329	0.359521
Lus10001407.g	0	0.166037	0.121085	0.454553
Lus10016582.g	0	0.191633	0.192573	1.03852
Lus10007007.g	0	0.0450693	0.245967	0.649864
Lus10025548.g	0	0.0847109	0.276966	0.350092
Lus10005431.g	0	0	0.401556	0
Lus10003046.g	0	0	0.440806	1.69358
Lus10005925.g	0	0.254276	0.532949	0.278577
Lus10035055.g	0	0.552374	1.54143	4.13055
Lus10033643.g	0.00331919	0.0142078	0.0656789	0.632885
Lus10033119.g	0.00625596	0.0174921	0.00642271	1.74261
Lus10018690.g	0.00633563	0.00886977	0	0.957965
Lus10014998.g	0.00719906	0.00713267	0	0.81383
Lus10021267.g	0.00786918	0.0579844	0.0144903	0.4697
Lus10036472.g	0.0104365	0.0606497	0.0874414	0.316923
Lus10006552.g	0.0105314	0.0281392	0.0101252	0.630836
Lus10007624.g	0.010828	0.060798	0.0900176	0.353941
Lus10013584.g	0.0110341	0.108827	0.0307232	0.457307
Lus10028648.g	0.0113165	0.0495483	0.0372707	0.330656
Lus10017262.g	0.0115794	0.00529559	0.00934102	2.72386
Lus10041145.g	0.0121676	0.368392	0.0437163	0.936339
Lus10019960.g	0.0122217	0.00930439	0.0127112	0.412743
Lus10013945.g	0.0122634	0.0148824	0.0369178	0.322291
Lus10021179.g	0.012357	0.0753587	0.213257	0.665707
Lus10019801.g	0.0123728	0.00959042	0.0352309	0.506792
Lus10031473.g	0.0127154	0.116758	0.162863	0.532927
Lus10008151.g	0.0131223	0.0691872	0.0375392	3.94263
Lus10024306.g	0.0145149	0.0850754	0.195582	0.314252
Lus10034663.g	0.0146553	0.0371323	0.00551166	0.429234
Lus10035289.g	0.0147741	0.00577911	0.0232897	0.314898
Lus10041142.g	0.0150462	0.114634	0.0969868	0.359378
Lus10022562.g	0.0151418	0.0357043	0.163926	0.324253
Lus10013489.g	0.0155646	0.0256265	0.266599	2.64832
Lus10004180.g	0.0159913	0.125691	0.13803	0.309771
Lus10007956.g	0.0167759	0.0259066	0.0579846	1.2541
Lus10021140.g	0.0169348	0.0496988	0.105087	3.06839
Lus10039546.g	0.017087	0	0.0834624	0.911248
Lus10016574.g	0.0172216	0.0420164	0.0513095	0.544439
Lus10001042.g	0.0175586	0.217887	0.153454	1.19105
Lus10023874.g	0.018173	0.0783489	0.0169772	0.418543
Lus10024492.g	0.0182716	0.0718903	0.0258875	0.325388
Lus10022755.g	0.0183528	0.0886717	0.0273145	0.360328
Lus10026719.g	0.0191239	0	0.0178656	0.376442
Lus10012400.g	0.0193022	0.0438966	0.0948203	0.336056
Lus10031472.g	0.0199487	0.0746696	0.0317157	0.384622
Lus10005070.g	0.0199903	0.0437115	0.123474	0.346215
Lus10018381.g	0.0204483	0.0392275	0.0697518	0.307759
Lus10039781.g	0.0207014	0.12591	0.146894	0.427783
Lus10035246.g	0.0212527	0.104494	0.162032	0.340818
Lus10026678.g	0.0220984	0.0299939	0.110246	0.345792
Lus10022343.g	0.0222251	0.230836	0.102658	0.774403
Lus10029838.g	0.0235883	0.347518	0.55083	1.06922
Lus10030916.g	0.0236642	0	0	0.308435
Lus10006567.g	0.024097	0.0388453	0.050005	1.07053
Lus10005605.g	0.0244078	0.0475097	0	0.409594
Lus10029719.g	0.0245104	0.0499353	0.117832	0.591794
Lus10010866.g	0.0245559	0.00996587	0.0373749	0.49393
Lus10033718.g	0.0246426	0.0170175	0.0820143	0.309549
Lus10020783.g	0.025041	0.0271988	0.0375921	0.363178
Lus10032426.g	0.0255298	0.0869404	0.0956175	0.399229
Lus10034389.g	0.0255431	0	0.140554	0.720347
Lus10027178.g	0.0261057	0.148669	0.178647	0.786193
Lus10029861.g	0.0261239	0.0638614	0.0339317	0.372322
Lus10041909.g	0.0268936	0.159095	0.287838	0.463731
Lus10026094.g	0.0271638	0.0190486	0.0166516	0.321107
Lus10022736.g	0.0283104	0.209618	0.236614	1.32755
Lus10021713.g	0.0284068	0.485875	1.14126	1.95427
Lus10019872.g	0.0285311	0.323283	0.13046	0.697042
Lus10016732.g	0.028745	0.0747733	0.0108191	1.04687
Lus10026679.g	0.0299029	0.0747496	0.228461	2.59892
Lus10012624.g	0.0309627	0.0248615	0.0116679	1.67
Lus10037453.g	0.0324674	0.180663	0.153875	0.324143
Lus10015571.g	0.0340131	0.178998	0.183604	0.322882
Lus10007275.g	0.0340862	0.431046	0.458612	1.32687
Lus10014021.g	0.0344852	0.0511389	0.0331984	0.34521
Lus10011831.g	0.0345023	0.0459562	0.0476624	0.323659
Lus10025243.g	0.0356326	0.831922	0.108235	1.79008
Lus10042482.g	0.0356458	0.147327	0.289362	0.518243
Lus10029339.g	0.0358371	0.128753	0.187399	0.742318
Lus10032656.g	0.0359076	0.0918853	0.101569	0.54613
Lus10039754.g	0.0361464	0.507311	0.2351	1.8264
Lus10039257.g	0.0376751	0.10895	0.371675	0.370545
Lus10016814.g	0.0378083	0.108788	0.110511	0.551324
Lus10017829.g	0.0383749	0.11673	0	0.378714
Lus10022547.g	0.0386979	0.359345	0.281464	0.910268
Lus10034370.g	0.0388524	0.0488476	0.0717041	1.05221
Lus10004410.g	0.0391373	0.0589702	0.0241796	1.00467
Lus10020330.g	0.039384	0.172964	0.0983235	0.46135
Lus10025254.g	0.0395583	0.0865179	0.182238	0.532891
Lus10031652.g	0.039707	0.224639	0.110727	1.24466
Lus10001109.g	0.0406118	0.167561	0.304947	0.546047
Lus10024021.g	0.0407458	0.0437569	0.153695	0.370889
Lus10006549.g	0.0409142	0.0227833	0	0.545437
Lus10024366.g	0.0422888	0.139644	0.141773	2.35748
Lus10033221.g	0.0425709	0.0558324	0.0416879	0.329953
Lus10015339.g	0.0430815	0.0560667	0.17834	2.36369
Lus10001041.g	0.0430891	0.218776	0.118992	0.759095
Lus10031448.g	0.0435981	0.130612	0.0437995	0.432427
Lus10029692.g	0.0441331	0.117947	0.0250961	0.800225
Lus10035080.g	0.0444731	0.162045	0.370287	0.895339
Lus10018592.g	0.0446514	0.343465	0.17792	0.124582
Lus10036660.g	0.0448883	0.022655	0.00790429	1.46411
Lus10004348.g	0.0451002	0.0984786	0.258101	0.398083
Lus10040690.g	0.0454734	0.254944	0.135448	0.442518
Lus10039350.g	0.0455243	0.211354	0.171297	0.327091
Lus10005080.g	0.0455681	0.0422453	0.028325	0.430845
Lus10006657.g	0.0462549	0.0824088	0.205456	0.656833
Lus10000858.g	0.0462857	0.175312	0.146458	0.329923
Lus10027479.g	0.0467071	0.206986	0.198833	0.35516
Lus10030214.g	0.0484088	0.202661	0.101577	0.683587
Lus10031963.g	0.0486095	0.122642	0.385466	0.337464
Lus10005763.g	0.0486664	0.0377223	0.0689277	12.0308
Lus10040858.g	0.0490943	0.382239	0	0.534918
Lus10014177.g	0.0497273	0.0550303	0.115679	1.04974
Lus10020028.g	0.0499339	0.22983	0.14562	0.354997
Lus10006984.g	0.0501637	0.155674	0.0804438	0.308682
Lus10028267.g	0.0502798	0.126765	0.0262606	0.632148
Lus10015426.g	0.0504521	0.166454	0.0748569	2.1829
Lus10042168.g	0.0506469	0.195941	0.223284	0.359611
Lus10020780.g	0.0516173	0.175326	0.250142	0.489653
Lus10031583.g	0.0519967	0.255544	0.244007	0.521113
Lus10003123.g	0.0522114	0.210847	0.327069	0.0573261
Lus10040137.g	0.0526169	0.3556	0.657656	0.5955
Lus10023079.g	0.0527932	0.10469	0.0182319	1.28212
Lus10005081.g	0.0543045	0.111706	0.203281	1.68146
Lus10030227.g	0.0544169	0.0930389	0.266607	0.383288
Lus10025997.g	0.054822	0.162754	0.0263536	0.609548
Lus10003584.g	0.0557025	0.385974	0.191127	0.337866
Lus10042481.g	0.0557659	0.0882323	0.185223	0.622307
Lus10012834.g	0.0571872	0.181323	0.230743	2.16713
Lus10040164.g	0.0575502	0.130819	0.465759	0.335417
Lus10019867.g	0.0597053	0.0512089	0.270541	0.412444
Lus10018142.g	0.0601164	0.340266	0.153246	1.114
Lus10023204.g	0.0603015	0.0710429	0.0649014	0.50343
Lus10041935.g	0.0610615	0.100174	0.308381	0.14533
Lus10039825.g	0.0610863	0.307508	0.19656	0.424276
Lus10010938.g	0.0620551	0.0613113	0.0631507	0.463921
Lus10003200.g	0.0630592	0.169077	0.278115	0.402524
Lus10015209.g	0.0632321	0.0661484	0.0837289	0.379164
Lus10016438.g	0.0637132	0.214359	0.160112	0.330258
Lus10033963.g	0.0639644	0.234189	0.302714	0.675945
Lus10018194.g	0.0659773	0.274834	0.258119	0.589075
Lus10027110.g	0.0662664	0.0482368	0.108733	0.56706
Lus10032253.g	0.0667234	0.0687924	0.15863	0.735938
Lus10016061.g	0.066728	0.121399	0.0898996	0.881479
Lus10039879.g	0.0667956	0.40063	0.248871	0.839852
Lus10014003.g	0.0678299	0.201549	0.0729631	2.28466
Lus10040978.g	0.0678503	0.385945	0.310893	0.283356
Lus10041311.g	0.068013	0.300121	0.176027	0.946964
Lus10002842.g	0.0684508	0.0456418	0.30115	0.0236049
Lus10041951.g	0.069274	0.063738	0.067524	0.377699
Lus10007867.g	0.0701802	0.19792	0.343387	0.3873
Lus10002335.g	0.0703301	0.357489	0.263558	0.727644
Lus10015291.g	0.0705756	0.150868	0.293476	0.612346
Lus10014287.g	0.0711481	0.154152	0.160317	0.317192
Lus10041684.g	0.0715739	0.0422612	0.0844342	0.478026
Lus10019247.g	0.0718537	0.155911	0.192991	0.506173
Lus10001112.g	0.0720863	0.0258233	0.147182	0.354744
Lus10021288.g	0.0733636	0.257188	0.158406	0.635571
Lus10024553.g	0.0733858	0	0.365155	0.223443
Lus10009780.g	0.0734954	0.103004	0.19383	0.656299
Lus10027943.g	0.0735854	0.0621401	0.0678337	0.779806
Lus10030295.g	0.0750765	0.373841	0.376567	0.476892
Lus10010103.g	0.0753006	0.0927481	0.21446	0.362983
Lus10001577.g	0.0756905	0.0834033	0.0961328	0.542446
Lus10032596.g	0.0758489	0.216205	0.33548	0.335843
Lus10040901.g	0.076004	0.212763	0.275847	0.43884
Lus10039315.g	0.0762088	0.183741	0.230313	0.549432
Lus10012158.g	0.076217	0.361138	0.26098	0.360506
Lus10013790.g	0.0762867	0.0791915	0.0552295	0.323419
Lus10038566.g	0.0764928	0.356256	0.647282	1.12103
Lus10042369.g	0.0767918	0.302061	0.253194	0.41289
Lus10017668.g	0.0773565	0.193937	0.160467	1.82293
Lus10030189.g	0.0775477	0.112601	0.209806	2.51064
Lus10025993.g	0.0782832	0.356099	0.415023	0.493126
Lus10019165.g	0.0789546	0.0620042	0.0926198	0.519439
Lus10041471.g	0.0791772	0.405262	0.69773	0.366106
Lus10006664.g	0.0791827	0.0815751	0.228626	0.518622
Lus10011240.g	0.0792237	0.273237	0.241251	0.5456
Lus10042493.g	0.0796335	0.160583	0.177385	0.501142
Lus10005394.g	0.0796945	0.152798	0.244221	0.306946
Lus10024673.g	0.0804943	0.241089	0.130501	0.559603
Lus10043149.g	0.0805349	0.0879318	0.307026	0.173499
Lus10026301.g	0.0812296	0.234517	0.254419	0.868186
Lus10030789.g	0.0814076	0.391777	0.281785	0.360567
Lus10012069.g	0.0814614	0.128918	0.289311	0.371002
Lus10032857.g	0.0815895	0.134162	0.18657	0.3007
Lus10041930.g	0.0820449	0.164535	0.297909	0.33269
Lus10016575.g	0.083945	0.135859	0.177494	0.431479
Lus10020700.g	0.0851335	0.344157	0.599193	1.67871
Lus10034897.g	0.0855618	0.182282	0.320594	0.855224
Lus10040702.g	0.086238	0.141696	0.22513	0.349907
Lus10009651.g	0.0871866	0.170752	0.373318	0.208173
Lus10004387.g	0.0883028	0.143985	0.255581	0.444879
Lus10014345.g	0.0885831	0.14591	0.462714	0.140367
Lus10006615.g	0.0891478	0.304718	0.528258	0.377909
Lus10007368.g	0.0892206	0.183684	0.0527887	0.49899
Lus10029154.g	0.0894742	0.436461	0.198646	0.969718
Lus10039591.g	0.0894987	0.272383	0.176133	0.508765
Lus10025641.g	0.0909144	0.14938	0.127323	0.40832
Lus10000673.g	0.0913361	0.133133	0.154371	0.429873
Lus10039760.g	0.0921335	0.292753	0.101453	0.506261
Lus10008536.g	0.0923831	0.108774	0.208054	0.414145
Lus10029200.g	0.0925786	0.294258	0.327914	1.13496
Lus10024061.g	0.0932046	0.140941	0.157337	0.324504
Lus10030880.g	0.0935413	0.192028	0.140544	0.319229
Lus10016907.g	0.093565	0.208056	0.288282	0.353909
Lus10030033.g	0.0935857	0.183273	0.169819	0.720954
Lus10035743.g	0.0935891	0.313279	0.384062	0.227445
Lus10023965.g	0.0941279	0.182812	0.0687228	0.357577
Lus10024121.g	0.0943268	0.158972	0.207779	0.498505
Lus10004086.g	0.0948364	0.212076	0.0944246	0.474324
Lus10036537.g	0.0954188	0.338275	0.405714	0.545511
Lus10016111.g	0.0958472	0.222071	0.267759	0.353177
Lus10021325.g	0.0968373	0.427922	0.240514	0.395102
Lus10030338.g	0.0981632	0.228432	0.261887	0.32649
Lus10010436.g	0.0990875	0.137228	0.427803	0.21298
Lus10016925.g	0.0991187	0	0.126366	0.309936
Lus10030609.g	0.099279	0.197818	0.299207	0.524314
Lus10036336.g	0.099638	0.193326	0.156695	0.466973
Lus10019806.g	0.0996495	0.133987	0.185106	0.472298
Lus10022358.g	0.0996895	0.269327	0.294905	0.359589
Lus10028679.g	0.099763	0.25032	0.232363	0.508197
Lus10002348.g	0.100032	0.156349	0.170541	0.325051
Lus10010097.g	0.100649	0.223697	0.254011	0.353364
Lus10027768.g	0.10132	0.318297	0.240498	0.598152
Lus10019377.g	0.101368	0.0786265	0.130463	4.31968
Lus10025904.g	0.101722	0.19519	0.143012	0.521572
Lus10028071.g	0.101809	0.12079	0.298205	0.512697
Lus10034262.g	0.102108	0.282083	0.247248	0.455979
Lus10039372.g	0.102112	0.295178	0.220841	0.377336
Lus10000600.g	0.102235	0.197218	0.198357	0.478489
Lus10035612.g	0.102566	0.0944609	0.16645	0.455891
Lus10020886.g	0.103057	0.153287	0.144817	0.38948
Lus10041850.g	0.103926	0.31876	0.483518	1.21505
Lus10018224.g	0.104112	0.1912	0.372444	0.239064
Lus10000465.g	0.105615	0.279758	0.492361	0.905007
Lus10041310.g	0.105652	0.29468	0.0666606	1.07049
Lus10032575.g	0.105653	0.228641	0.663163	1.48714
Lus10016824.g	0.107436	0.163785	0.0732847	0.570308
Lus10000859.g	0.108439	0.595484	0.371848	0.981006
Lus10034244.g	0.10875	0.125559	0.218107	0.469791
Lus10006141.g	0.108815	0.198728	0.0883487	11.9162
Lus10016308.g	0.108896	0.398268	0.137714	0.400488
Lus10042012.g	0.108915	0.113226	0.0938513	0.581624
Lus10032178.g	0.109192	0.12256	0.203778	2.51528
Lus10013039.g	0.109757	0.207035	0.149038	0.454321
Lus10001108.g	0.110871	0.25665	0.437089	0.85575
Lus10014651.g	0.111675	0.156714	0.0728279	0.346686
Lus10019433.g	0.111728	0.269921	0.307696	0.874983
Lus10013152.g	0.112153	0.124926	0.31961	1.56112
Lus10021044.g	0.11288	0.201147	0.179404	2.75003
Lus10041536.g	0.11422	0.108252	0.0951894	0.319296
Lus10034336.g	0.114613	0.122876	0.150181	0.434997
Lus10026875.g	0.115019	0.226677	0.246307	0.379647
Lus10025898.g	0.115292	0.157114	0.228188	0.312497
Lus10019836.g	0.115857	0.192884	0.301267	0.195043
Lus10010154.g	0.116825	0.19026	0.276583	0.469338
Lus10022863.g	0.116963	0.113977	0.250202	0.34875
Lus10032242.g	0.116971	0.427686	0.410872	0.490968
Lus10027325.g	0.117095	0.122944	0.27499	0.390351
Lus10009935.g	0.117536	0.14945	0.141241	0.309064
Lus10003399.g	0.117645	0.263786	0.535759	2.68523
Lus10039878.g	0.117961	0.479022	0.199937	0.493596
Lus10039777.g	0.118366	0.213711	0.156755	0.315549
Lus10035016.g	0.119063	0.11636	0.0928512	0.53522
Lus10001854.g	0.119065	0.252271	0.31604	0.455271
Lus10043093.g	0.120044	0.257041	0.248071	0.359925
Lus10021287.g	0.120551	0.494368	0.494884	3.1939
Lus10043469.g	0.120553	0.0668917	0.212481	0.450057
Lus10027114.g	0.121039	0.151423	0.148177	0.358424
Lus10030498.g	0.121579	0.294959	0.267413	0.403527
Lus10027964.g	0.122627	0.388656	0.178819	0.195582
Lus10036772.g	0.122754	0.108411	0.0809307	1.30021
Lus10022267.g	0.123335	0.163772	0.2595	0.371912
Lus10022764.g	0.12389	0.382453	0.337025	0.743833
Lus10036498.g	0.123902	0.240282	0.261351	0.310239
Lus10030468.g	0.123916	0.0588501	0.182682	0.567758
Lus10006648.g	0.12448	0.234642	0.126827	0.449427
Lus10006895.g	0.124519	0.373875	0.506316	0.834281
Lus10018643.g	0.124657	0.541679	0.389123	1.10321
Lus10025654.g	0.125992	0.316145	0.293736	0.490185
Lus10025122.g	0.126423	0.200592	0.358246	0.328429
Lus10009607.g	0.126549	0.194744	0.210518	0.424437
Lus10038501.g	0.126935	0.258657	0.360199	0.388984
Lus10035433.g	0.127468	0.217545	0.678442	1.76473
Lus10015788.g	0.127992	0.208446	0.236284	1.09829
Lus10022192.g	0.128126	0.194553	0.371184	1.44543
Lus10025640.g	0.128865	0.177358	0.4444	0.94931
Lus10039344.g	0.129059	0.173964	0.186167	1.50254
Lus10026316.g	0.129196	0.364364	0.207346	0.351819
Lus10043087.g	0.129249	0.205843	0.326633	0.248063
Lus10037273.g	0.129416	0.387755	0.367128	3.63062
Lus10026362.g	0.129477	0.26182	0.270252	0.309762
Lus10015405.g	0.129484	0.3056	0.261951	0.471455
Lus10030484.g	0.129817	0.36361	0.259233	1.74496
Lus10013960.g	0.130708	0.144769	0.284986	0.723891
Lus10035598.g	0.130735	0.239252	0.318919	0.547043
Lus10031352.g	0.131432	0.186006	0.315521	0.310975
Lus10006135.g	0.131976	0.309333	0.515027	0.450124
Lus10035936.g	0.132443	0.252799	0.362796	0.224395
Lus10027391.g	0.132468	0.1274	0.387403	0.112069
Lus10018301.g	0.132598	0.301697	0.282536	0.461774
Lus10007309.g	0.133327	0.0220626	0.0298338	0.302374
Lus10018358.g	0.133432	0.486213	0.707119	2.87314
Lus10014610.g	0.134408	0.148	0.411367	3.13805
Lus10014693.g	0.134497	0.110169	0.183228	0.431506
Lus10014649.g	0.135034	0.145287	0.130615	0.33641
Lus10031603.g	0.135132	0.223525	0.225877	0.340353
Lus10013309.g	0.136134	0.579941	0.28133	0.897997
Lus10012960.g	0.136174	0.230001	0.447462	0.127171
Lus10001655.g	0.136456	0.25559	0.348456	0.408655
Lus10008720.g	0.137205	0.157768	0.138857	2.05726
Lus10001640.g	0.137786	0.188546	0.114444	0.308499
Lus10040763.g	0.138394	0.263676	0.293547	0.353525
Lus10004796.g	0.138527	0.263435	0.233785	0.371898
Lus10022194.g	0.13901	0.232556	0.221459	0.408939
Lus10024721.g	0.139101	0.245968	0.384789	0.650884
Lus10017866.g	0.139439	0.214999	0.29391	0.317534
Lus10035685.g	0.140264	0.506225	0.087719	1.04089
Lus10023845.g	0.140289	0.131327	0.249966	0.402434
Lus10017094.g	0.141018	0.256451	0.461316	0.677504
Lus10006099.g	0.141708	0.310066	0.252677	0.352928
Lus10039034.g	0.141927	0.422321	0.256538	0.509429
Lus10030317.g	0.142254	0.163058	0.31025	0.305187
Lus10041222.g	0.143643	0.170078	0.0597678	0.707304
Lus10033385.g	0.143834	0.118627	0.354477	0.432671
Lus10017053.g	0.144288	0.248621	0.537751	0.416782
Lus10041092.g	0.144974	0.289087	0.206579	0.373349
Lus10018621.g	0.145253	0.0817441	0.0763633	0.692387
Lus10016886.g	0.146008	0.156274	0.240963	0.326546
Lus10041734.g	0.146791	0.355306	0.267438	0.474148
Lus10003922.g	0.146959	0.239011	0.264946	0.332894
Lus10001297.g	0.14769	0.260734	0.250209	0.497471
Lus10042835.g	0.147704	0.116329	0.416407	0.423289
Lus10033510.g	0.148269	0.216399	0.331556	0.750755
Lus10001107.g	0.148731	0.34854	0.451615	0.316241
Lus10007391.g	0.148911	0.292438	0.345534	0.33346
Lus10021707.g	0.149014	0.370363	0.157941	0.222948
Lus10009656.g	0.150083	0.163155	0.14552	0.455045
Lus10037948.g	0.150277	0.230437	0.216673	0.313766
Lus10038259.g	0.150636	0.271132	0.324592	0.590325
Lus10007485.g	0.151127	0.132186	0.428557	0.357127
Lus10038026.g	0.151438	0.216052	0.37241	0.344368
Lus10004008.g	0.151968	0.128969	0.135789	0.338374
Lus10043311.g	0.152396	0.317995	0.220634	0.347049
Lus10009455.g	0.152904	0.248404	0.337662	0.498692
Lus10038953.g	0.153023	0.336028	0.256277	0.201247
Lus10004660.g	0.153179	0.201325	0.144422	0.397309
Lus10017871.g	0.153195	0.148699	0.207866	0.535865
Lus10041327.g	0.153856	0.262857	0.169242	0.329573
Lus10027323.g	0.153925	0.280951	0.299243	0.338653
Lus10025225.g	0.15406	0.381368	0.319961	0.482612
Lus10028747.g	0.154191	0.275963	0.430036	0.518556
Lus10037816.g	0.154273	0.199716	0.352037	0.526563
Lus10017143.g	0.155371	0.188128	0.127819	0.354243
Lus10042957.g	0.156523	0.358189	0.140377	0.514426
Lus10024789.g	0.156621	0.0673736	0.203493	0.342383
Lus10024505.g	0.156716	0.157339	0.0817413	0.338235
Lus10018039.g	0.157035	0.301389	0.381325	0.576889
Lus10039906.g	0.157633	0.139224	0.155143	0.43362
Lus10037295.g	0.158647	0.155757	0.25016	0.500483
Lus10041987.g	0.158874	0.360064	0.373539	0.672795
Lus10006596.g	0.159229	0.358997	0.301337	0.217654
Lus10034662.g	0.159847	0.262701	0.291562	1.26578
Lus10006353.g	0.160124	0.110548	0.169479	0.375115
Lus10040741.g	0.160201	0.166523	0.24776	0.343124
Lus10031068.g	0.160211	0.349064	0.194	0.33592
Lus10039494.g	0.160692	0.248964	0.234138	0.825685
Lus10042968.g	0.161481	0.260241	0.25524	0.34419
Lus10038331.g	0.161845	0.278727	0.268398	0.428072
Lus10024241.g	0.161909	0.273667	0.313222	0.252402
Lus10028962.g	0.161923	0.277067	0.359072	0.155268
Lus10028899.g	0.162109	0.404023	0.47529	0.588084
Lus10033420.g	0.162994	0.742112	0.812555	5.70027
Lus10028627.g	0.163213	0.352922	0.526027	1.57764
Lus10011816.g	0.163625	0.278626	0.232316	0.790836
Lus10038805.g	0.163898	0.51715	0.427362	0.702056
Lus10003193.g	0.163986	0.314481	0.646812	0.995948
Lus10027390.g	0.164438	0.244458	0.295073	0.344427
Lus10015769.g	0.164607	0.404129	0.443568	0.710048
Lus10043192.g	0.164627	0.268981	0.311059	0.221869
Lus10019846.g	0.164784	0.166876	0.176564	0.375691
Lus10041434.g	0.165114	0.178412	0.171226	0.447593
Lus10008016.g	0.165521	0.347059	0.388385	0.600613
Lus10003269.g	0.166043	0.293981	0.253592	1.13884
Lus10042216.g	0.16697	0.347496	0.414673	1.19244
Lus10001842.g	0.166979	0.145146	0.164745	0.406633
Lus10013872.g	0.167567	0.312946	0.342061	0.346716
Lus10043119.g	0.168386	0.337954	0.221282	0.165991
Lus10042928.g	0.168481	0.359567	0.253655	1.23356
Lus10031808.g	0.168949	0.261418	0.259079	11.7932
Lus10035692.g	0.169171	0.224567	0.17366	0.317218
Lus10033779.g	0.169211	0.22767	0.305938	0.326819
Lus10042543.g	0.16954	0.205286	0.351621	0.284228
Lus10040322.g	0.169742	0.359192	0.433745	0.459627
Lus10021935.g	0.16981	0.192728	0.128922	0.388043
Lus10030933.g	0.169977	0.257434	0.243174	0.303146
Lus10013129.g	0.170163	0.396418	0.129597	0
Lus10031849.g	0.170189	0.312934	0.428182	0.709342
Lus10035050.g	0.170305	0.169011	0.199804	0.304396
Lus10017306.g	0.170559	0.257802	0.248295	0.35303
Lus10024528.g	0.170613	0.186947	0.0788359	0.315024
Lus10015556.g	0.172466	0.235951	0.201309	0.365364
Lus10041683.g	0.172845	0.270941	0.386384	1.26093
Lus10031146.g	0.173194	0.602187	1.06245	2.7261
Lus10004223.g	0.173438	0.378411	0.43559	0.597926
Lus10010702.g	0.17374	0.214601	0.182823	0.431561
Lus10024491.g	0.17394	1.5223	0.544565	4.35552
Lus10006703.g	0.174358	0.207219	0.1437	0.332784
Lus10004062.g	0.174573	0.235658	0.309035	0.337944
Lus10009088.g	0.175176	0.256607	0.269209	0.35257
Lus10010411.g	0.175558	0.349843	0.410272	0.31276
Lus10041632.g	0.175767	0.270262	0.164166	0.416765
Lus10008240.g	0.176401	0.303081	0.229882	0.261923
Lus10019674.g	0.176521	0.193659	0.273147	0.401434
Lus10042035.g	0.17735	0.300322	0.190026	0.256105
Lus10010860.g	0.177467	0.280862	0.412143	0.362592
Lus10024681.g	0.178259	0.198455	0.22332	0.320037
Lus10012634.g	0.178447	0.439815	0.216822	1.47578
Lus10004619.g	0.178689	0.189097	0.252848	0.450194
Lus10027796.g	0.179018	0.135293	0.329721	0.281496
Lus10017707.g	0.179228	0.185014	0.14756	0.361804
Lus10016769.g	0.179733	0.128171	0.289344	0.378011
Lus10027739.g	0.179997	0.225443	0.270429	0.551746
Lus10042615.g	0.180186	0.523578	0.693335	1.65279
Lus10023869.g	0.180221	0.307188	0.327273	0.178829
Lus10003044.g	0.18062	0.441857	0.0669307	0.545222
Lus10013461.g	0.181149	0.188037	0.349927	0.388463
Lus10010466.g	0.181161	0.465572	0.158594	0.219069
Lus10038247.g	0.181175	0.246882	0.422053	0.19642
Lus10015765.g	0.181896	0.480591	0.338748	0.605309
Lus10018603.g	0.182106	0.176772	0.282886	0.31194
Lus10031802.g	0.182969	0.201643	0.302724	0.482855
Lus10011416.g	0.183049	0.309677	0.628964	0.827789
Lus10037904.g	0.183222	0.230418	0.228255	0.340699
Lus10014167.g	0.183708	0.095878	0.638542	0.664882
Lus10027324.g	0.184135	0.279624	0.39946	0.446746
Lus10034978.g	0.184143	0.212469	0.251682	0.362223
Lus10026496.g	0.184927	0.13481	0.352859	0.288187
Lus10013974.g	0.184976	0.540431	0.203314	0.637452
Lus10008916.g	0.185252	0.1588	0.284124	0.528282
Lus10018045.g	0.185976	0.281241	0.249723	0.351706
Lus10012038.g	0.186194	0.285089	0.22666	0.375208
Lus10033831.g	0.186803	0.210367	0.252562	0.300523
Lus10041468.g	0.18721	0.363072	0.258237	0.245772
Lus10030150.g	0.187682	0.529155	0.268375	0.0838722
Lus10030010.g	0.187921	0.365646	0.420835	0.558555
Lus10010532.g	0.188153	0.291635	0.265712	0.351284
Lus10041115.g	0.188274	0.231699	0.279107	0.560274
Lus10013490.g	0.188354	0.743585	0.547721	4.33534
Lus10015740.g	0.188929	0.335066	0.19879	0.225337
Lus10027727.g	0.188986	0.242932	0.391418	0.576552
Lus10031580.g	0.189301	0.25404	0.33643	0.336044
Lus10027013.g	0.189423	0.311091	0.209428	0.262648
Lus10033023.g	0.18992	0.326763	0.295637	0.2912
Lus10034012.g	0.191002	0.239828	0.296978	0.444951
Lus10035240.g	0.191469	0.243979	0.298896	0.520332
Lus10008214.g	0.192105	0.204031	0.254585	0.817844
Lus10005104.g	0.192211	0.296309	0.316522	0.411015
Lus10002214.g	0.192238	0.247839	0.33335	0.594979
Lus10003784.g	0.192384	0.249642	0.243313	0.323663
Lus10029478.g	0.192547	0.366887	0.48207	0.65124
Lus10038442.g	0.192818	0.261728	0.229358	0.357595
Lus10016463.g	0.193086	0.189981	0.495997	0.493681
Lus10009911.g	0.193202	0.208732	0.326557	0.457227
Lus10009354.g	0.193456	0.223446	0.229939	0.329835
Lus10037393.g	0.193711	0.323856	0.222872	0.528262
Lus10002468.g	0.193767	0.323644	0.262712	0.292068
Lus10028669.g	0.193798	0.295705	0.52498	0.740473
Lus10004645.g	0.193995	0.29984	0.345219	0.530306
Lus10039904.g	0.194101	0.243991	0.261303	33.001
Lus10026109.g	0.194185	0.252316	0.266718	0.305158
Lus10007597.g	0.194801	0.356104	0.223203	0.340601
Lus10030667.g	0.195366	0.206633	0.210277	0.487053
Lus10021769.g	0.195913	0.275203	0.261716	0.461238
Lus10002127.g	0.196363	0.216316	0.426463	0.208453
Lus10021936.g	0.197226	0.29351	0.366779	0.300924
Lus10029348.g	0.197283	0.226136	0.587274	0.244243
Lus10026286.g	0.197295	0.213231	0.21437	3.84428
Lus10021938.g	0.197425	0.280763	0.307302	0.286847
Lus10028987.g	0.197541	0.17551	0.312498	0.443646
Lus10021165.g	0.19769	0.286742	0.320563	0.509457
Lus10023497.g	0.197745	0.433056	0.401779	0.535725
Lus10028036.g	0.197865	0.211186	0.302334	0.211062
Lus10017625.g	0.198058	0.338134	0.424105	1.40845
Lus10043312.g	0.198592	0.227707	0.290966	0.312084
Lus10024075.g	0.198689	0.473996	0.341942	1.11237
Lus10030763.g	0.199084	0.378485	0.342352	0.40376
Lus10041709.g	0.1991	0.311715	0.426221	0.566262
Lus10027407.g	0.19926	0.0505548	0.024515	0.371518
Lus10026303.g	0.199273	0.372472	0.49446	0.897219
Lus10030006.g	0.199613	0.250977	0.25178	0.485216
Lus10032396.g	0.199927	0.184143	0.277335	0.325434
Lus10016703.g	0.199939	0.210228	0.172801	0.396485
Lus10033663.g	0.20003	0.424844	0.449407	0.677433
Lus10039415.g	0.200186	0.366501	0.493137	0.635489
Lus10030175.g	0.200395	0.257608	0.215709	0.346439
Lus10041745.g	0.200562	0.378164	0.251902	0.359163
Lus10004941.g	0.201424	0.533544	0.883264	2.45753
Lus10011242.g	0.201866	0.356899	0.359916	0.610938
Lus10003056.g	0.202025	0.260148	0.133963	0.321048
Lus10012108.g	0.202034	0.343063	0.211178	0.189286
Lus10028494.g	0.20209	0.248261	0.310491	0.412896
Lus10025173.g	0.202303	0.303539	0.396432	0.63844
Lus10035961.g	0.202464	0.303114	0.263199	0.207276
Lus10015757.g	0.202542	0.233365	0.412682	0.378254
Lus10009148.g	0.202588	0.329484	0.359072	0.539191
Lus10041662.g	0.202755	0.155657	0.22497	0.706018
Lus10002859.g	0.203258	0.392708	0.26479	0.283245
Lus10019340.g	0.203835	0.292178	0.340581	0.867084
Lus10034660.g	0.204385	0.353479	0.256965	0.351194
Lus10003668.g	0.20479	0.296813	0.323647	0.276595
Lus10027538.g	0.204897	0.374566	0.23921	0.439769
Lus10019926.g	0.204922	0.219667	0.290665	0.361975
Lus10035888.g	0.204966	0.376207	0.423358	0.428248
Lus10031607.g	0.205054	1.84804	0.80207	5.34024
Lus10013729.g	0.205279	0.232374	0.28599	0.485525
Lus10037988.g	0.205478	0.251733	0.264531	0.394536
Lus10042504.g	0.205823	0.218204	0.315274	0.321654
Lus10022244.g	0.205869	0.301323	0.107626	0.154704
Lus10022362.g	0.205994	0.28133	0.350065	0.604328
Lus10007539.g	0.206326	0.241275	0.224895	0.381747
Lus10042537.g	0.206837	0.357231	0.323247	0.360522
Lus10003336.g	0.207231	0.317939	0.490968	0.465793
Lus10022615.g	0.207311	0.236586	0.29982	0.359424
Lus10008508.g	0.207364	0.316272	0.246268	0.310578
Lus10008004.g	0.207391	0.323955	0.382895	0.532103
Lus10031954.g	0.207422	0.417505	0.173061	0.519615
Lus10028090.g	0.207468	0.19523	0.333083	0.247446
Lus10038162.g	0.20751	0.347715	0.307486	0.319109
Lus10025177.g	0.207544	0.327111	0.350743	0.549686
Lus10008671.g	0.20799	0.282351	0.430981	0.602319
Lus10039731.g	0.209559	0.287571	0.271501	0.378779
Lus10031606.g	0.209597	0.576021	0.637587	2.32789
Lus10022639.g	0.209758	0.248868	0.196055	0.341677
Lus10032856.g	0.20987	0.243883	0.273086	0.599098
Lus10036440.g	0.21	0.250054	0.370462	0.478099
Lus10000804.g	0.210372	0.255642	0.546639	0.6224
Lus10030427.g	0.211147	0.219377	0.3517	0.394258
Lus10019233.g	0.211237	0.518507	0.686708	1.22013
Lus10008840.g	0.211303	0.184359	0.216812	0.301572
Lus10016740.g	0.211373	0.249859	0.131877	0.30326
Lus10034368.g	0.211457	0.267023	0.55271	0.427318
Lus10022927.g	0.211803	0.362264	0.351037	0.472406
Lus10010569.g	0.212425	0.183637	0.377702	0.181156
Lus10016313.g	0.212453	0.324389	0.166664	0.274274
Lus10033882.g	0.212624	0.287604	0.3039	0.305136
Lus10007247.g	0.212796	0.191487	0.272724	0.408572
Lus10014025.g	0.212928	0.37321	0.333689	0.76767
Lus10016720.g	0.213089	0.228332	0.431577	0.241931
Lus10023889.g	0.213132	0.105076	0.401196	0.353985
Lus10010780.g	0.213303	0.296911	0.34068	0.316626
Lus10024432.g	0.214425	0.396902	0.222213	1.19745
Lus10013180.g	0.214434	0.259189	0.313678	0.272096
Lus10039010.g	0.214507	0.263284	0.363931	0.243929
Lus10020547.g	0.214662	0.324593	0.267932	0.511207
Lus10040382.g	0.214863	0.401626	0.284974	0.0998275
Lus10018320.g	0.21536	0.310031	0.25348	0.22328
Lus10005608.g	0.215389	0.404176	0.791304	1.34027
Lus10030307.g	0.215765	0.332053	0.201858	0.340429
Lus10004033.g	0.215854	0.28486	0.225398	0.400584
Lus10034266.g	0.216107	0.3094	0.413186	0.740152
Lus10000709.g	0.216316	0.292351	0.321223	0.26313
Lus10033418.g	0.216322	0.516175	0.671898	1.26517
Lus10042388.g	0.216655	0.366671	0.368489	3.79011
Lus10026022.g	0.216662	0.235065	0.493856	5.13101
Lus10023285.g	0.216795	0.393159	0.439979	0.655472
Lus10029312.g	0.216851	0.0654623	0.143282	0.347109
Lus10017735.g	0.218095	0.227586	0.168565	0.304285
Lus10036893.g	0.218377	0.269321	0.349535	0.409011
Lus10033355.g	0.218434	0.281659	0.525306	0.613278
Lus10002324.g	0.218705	0.461626	0.230747	0.511614
Lus10034901.g	0.21872	0.400729	0.901749	0.216443
Lus10030220.g	0.218729	0.309573	0.340839	0.483934
Lus10003420.g	0.219139	0.582158	0.382636	0.574642
Lus10039258.g	0.220131	0.318774	0.263544	0.146208
Lus10035736.g	0.220224	0.209668	0.200943	0.406101
Lus10005158.g	0.220396	0.280576	0.408053	0.495726
Lus10037221.g	0.220657	0.281664	0.317799	0.780299
Lus10042868.g	0.220906	0.291066	0.365211	0.499249
Lus10028654.g	0.220932	0.286485	0.169344	0.459496
Lus10027300.g	0.221285	0.279726	0.296099	0.43434
Lus10021516.g	0.222052	0.206423	0.164813	0.39787
Lus10005825.g	0.222169	1.46647	1.37039	2.11537
Lus10035507.g	0.222236	0.205659	0.217774	0.374676
Lus10016991.g	0.222443	0.256487	0.363222	0.423497
Lus10027434.g	0.222562	0.138737	0.13397	4.95297
Lus10032153.g	0.222934	0.433137	0.195384	0.363306
Lus10023295.g	0.223079	0.139706	0.356571	0.241253
Lus10040945.g	0.223819	0.295831	0.392266	0.454364
Lus10000748.g	0.224091	0.489372	0.392558	0.269261
Lus10009610.g	0.224734	0.166618	0.208117	0.365264
Lus10025334.g	0.224787	0.24098	0.323451	0.284605
Lus10001722.g	0.224866	0.176391	0.524553	0.470787
Lus10039783.g	0.225061	0.233735	0.277956	0.355612
Lus10014825.g	0.225114	0.346604	0.232396	0.447213
Lus10017486.g	0.225311	0.352172	0.258186	0.152102
Lus10011208.g	0.225372	0.272118	0.306618	0.275744
Lus10035069.g	0.225402	0.275761	0.306148	0.311624
Lus10034661.g	0.225675	0.391034	0.23754	0.26293
Lus10033665.g	0.226592	0.233907	0.367589	0.211119
Lus10035664.g	0.226695	0.630254	0.686534	1.29547
Lus10036463.g	0.227275	0.355692	0.549006	0.597048
Lus10030345.g	0.2276	0.233197	0.21487	0.438517
Lus10019445.g	0.227667	0.232685	0.327619	0.226063
Lus10019534.g	0.22801	1.47231	0.329563	1.67885
Lus10012790.g	0.228065	0.258395	0.2867	0.301025
Lus10015770.g	0.228381	0.632377	0.525192	0.265162
Lus10018261.g	0.229243	0.163172	0.386867	0.121937
Lus10037918.g	0.229668	0.233576	0.0584655	0.33385
Lus10016252.g	0.229982	0.237606	0.249679	0.346829
Lus10015565.g	0.230242	0.0873668	0.322676	0.0268262
Lus10008368.g	0.230434	0.35364	0.225624	0.378152
Lus10023035.g	0.230476	0.328227	0.233744	0.24895
Lus10036437.g	0.230511	0.170189	0.314527	0.608173
Lus10005880.g	0.230806	0.123233	0.200801	0.335448
Lus10006290.g	0.230957	0.0538599	0.0233239	0.333463
Lus10006480.g	0.231057	0.290675	0.298618	0.346302
Lus10031281.g	0.231131	0.290634	0.304535	0.169445
Lus10010716.g	0.231212	0.24963	0.162901	0.309937
Lus10014197.g	0.23139	0.0696348	0.185686	0.493395
Lus10043291.g	0.231425	0.346577	0.521076	0.511476
Lus10026723.g	0.231472	0.351041	0.200496	0.284314
Lus10007235.g	0.231723	0.230069	0.360766	0.56425
Lus10041243.g	0.231767	0.197158	0.268879	0.313895
Lus10033098.g	0.232057	0.0845589	0.128499	0.332342
Lus10022783.g	0.232071	0.228512	0.352528	0.549417
Lus10037905.g	0.232254	0.330526	0.392715	0.382953
Lus10040733.g	0.232296	0.335711	0.784791	0.50047
Lus10036256.g	0.23248	0.323075	0.444875	0.323746
Lus10011786.g	0.232525	0.302798	0.371165	0.68085
Lus10009228.g	0.233147	0.289087	0.303753	0.424919
Lus10038282.g	0.233162	0.405645	0.301056	0.94643
Lus10028923.g	0.233377	0.399327	0.363173	0.648607
Lus10036014.g	0.233604	0.354928	0.389442	0.419041
Lus10013496.g	0.233606	0.400376	0.512252	0.709201
Lus10007152.g	0.234223	0.407135	0.456776	0.895341
Lus10039736.g	0.234301	0.35031	0.620775	1.36364
Lus10022315.g	0.234501	0.424604	0.454336	0.460546
Lus10007536.g	0.234611	0.270621	0.202127	0.83868
Lus10041055.g	0.234753	0.36963	0.547306	0.656204
Lus10022292.g	0.235071	0.189117	0.316823	0.473519
Lus10040342.g	0.235553	0.069762	0.325363	0.480779
Lus10011589.g	0.23575	0.307108	0.246247	0.234964
Lus10000707.g	0.23593	0.307663	0.324509	0.372859
Lus10005225.g	0.23598	0.226995	0.177159	0.342503
Lus10010185.g	0.236085	0.452583	0.437359	0.472533
Lus10018307.g	0.236355	0.235306	0.35164	0.445866
Lus10031622.g	0.236803	0.2718	0.332854	0.97337
Lus10028756.g	0.2371	0.38466	0.329983	1.09325
Lus10027660.g	0.237934	0.163529	0.154709	0.351337
Lus10027889.g	0.237958	0.365586	0.290413	0.372641
Lus10016096.g	0.238219	0.337899	0.249029	0.228802
Lus10012381.g	0.238591	0.401718	0.417767	0.49035
Lus10016163.g	0.238885	0.245711	0.114325	0.358328
Lus10004391.g	0.239129	0.251546	0.304785	0.293338
Lus10025348.g	0.23938	0.31715	0.343053	0.446697
Lus10043393.g	0.23969	0.242939	0.30957	0.867275
Lus10035919.g	0.23993	0.374149	0.303721	0.149081
Lus10042085.g	0.240485	0.358505	0.39864	0.414471
Lus10042963.g	0.24052	0.522156	0.925176	0.623093
Lus10036794.g	0.240965	0.304945	0.324275	0.367225
Lus10028523.g	0.241313	0.240973	0.466438	0.654588
Lus10021233.g	0.241495	0.341357	0.188074	0.591629
Lus10028760.g	0.241573	0.284867	0.345882	0.435276
Lus10003884.g	0.241589	0.308247	0.112736	0.14194
Lus10006187.g	0.241735	0.30389	0.32609	0.354634
Lus10024691.g	0.241898	0.429397	0.336342	0.507901
Lus10005884.g	0.241957	0.227301	0.244753	0.314072
Lus10039830.g	0.242278	0.198753	0.256652	0.47243
Lus10015407.g	0.242279	0.299675	0.337768	0.384043
Lus10036658.g	0.242677	0.567421	0.445387	0.588779
Lus10018532.g	0.242779	1.02214	0.976042	4.12782
Lus10033432.g	0.242829	0.197008	0.30021	0.206632
Lus10013312.g	0.242863	0.327671	0.300105	0.303734
Lus10043346.g	0.242958	0.495632	0.304835	0.268518
Lus10016794.g	0.243315	0.373491	0.331351	0.297616
Lus10010409.g	0.243366	0.2874	0.294051	0.356701
Lus10042990.g	0.243513	0.269584	0.433064	0.439844
Lus10038506.g	0.243816	3.81698	0.988313	5.86183
Lus10022763.g	0.243997	0.371234	0.51851	1.20309
Lus10007983.g	0.244157	0.768046	1.13113	7.24851
Lus10029114.g	0.244405	0.716782	0.738653	1.71432
Lus10022230.g	0.244891	0.34962	0.319165	0.478814
Lus10009598.g	0.245165	0.340509	0.159994	0.178126
Lus10023419.g	0.245194	0.0971381	0.386906	0.41218
Lus10003068.g	0.245339	0.173285	0.165084	0.366233
Lus10010784.g	0.245394	0.228738	0.324209	0.317284
Lus10043387.g	0.245784	0.330433	0.399369	0.380544
Lus10033078.g	0.246335	0.340958	0.298572	0.307969
Lus10009149.g	0.24717	0.136945	0.261245	0.343531
Lus10033429.g	0.247219	0.181096	0.342073	0.560769
Lus10028938.g	0.247341	0.254617	0.204035	0.323616
Lus10028122.g	0.247739	0.327095	0.248787	0.278671
Lus10033482.g	0.248404	0.287429	0.279792	0.311288
Lus10010189.g	0.248549	0.350998	0.143887	0.205982
Lus10039921.g	0.248691	0.312142	0.230508	0.295605
Lus10012222.g	0.248719	0.256789	0.238893	0.397481
Lus10018040.g	0.24888	0.189015	0.210364	0.388646
Lus10011286.g	0.248887	0.261082	0.532777	0.388538
Lus10002985.g	0.24892	0.375948	0.28461	0.256169
Lus10021284.g	0.248922	0.258173	0.416534	0.374104
Lus10019490.g	0.249118	0.184572	0.165434	0.68429
Lus10038369.g	0.249154	0.26344	0.279272	0.394375
Lus10026341.g	0.2493	0.395928	0.402722	0.329017
Lus10039229.g	0.25033	0.333004	0.0937361	0.13449
Lus10026831.g	0.250818	0.297151	0.243938	0.341824
Lus10013851.g	0.250953	0.357798	0.367796	0.440195
Lus10039953.g	0.250997	0.273331	0.309874	0.192747
Lus10025685.g	0.251118	0.218132	0.391348	0.259631
Lus10042874.g	0.251138	0.151182	0.223416	0.370614
Lus10013012.g	0.251278	0.309752	0.323501	0.27431
Lus10010703.g	0.251288	0.390974	0.372827	0.329016
Lus10021866.g	0.25132	0.323903	0.448399	0.73318
Lus10017628.g	0.251456	0.98209	1.33326	1.00064
Lus10018788.g	0.251559	0.236269	0.220964	0.307036
Lus10022617.g	0.251908	0.227871	0.409008	0.362773
Lus10011109.g	0.251909	0.27675	0.388986	0.621943
Lus10007564.g	0.252062	0.280272	0.235726	0.39485
Lus10037300.g	0.252171	0.316513	0.527225	0.464872
Lus10031866.g	0.25266	0.282879	0.230696	0.371154
Lus10031682.g	0.252685	0.256986	0.495726	0.377799
Lus10006384.g	0.252844	0.376669	0.562748	1.05412
Lus10025381.g	0.253014	0.180565	0.0573852	0.363131
Lus10008180.g	0.253581	0.248984	0.372479	0.326349
Lus10032952.g	0.253724	0.259425	0.390745	0.59516
Lus10029955.g	0.253762	0.435896	0.326427	0.686948
Lus10040404.g	0.253771	0.280642	0.342212	0.436189
Lus10031082.g	0.254071	0.364954	0.353896	0.268784
Lus10003267.g	0.254083	0.141614	0.124825	0.67473
Lus10010011.g	0.254093	0.280674	0.367403	0.296898
Lus10003146.g	0.254134	0.200493	0.223368	0.598918
Lus10036781.g	0.254275	0.339012	0.362718	0.336448
Lus10004368.g	0.254758	0.750094	0.239078	0.820044
Lus10037124.g	0.255012	0.216488	0.180974	0.307307
Lus10043281.g	0.255076	0.184002	0.325004	0.162938
Lus10007651.g	0.25541	0.582297	0.625254	1.55084
Lus10013045.g	0.255439	0.323655	0.282012	0.595551
Lus10010544.g	0.255773	0.32619	0.286937	0.205421
Lus10031582.g	0.255838	0.400118	0.379412	0.436524
Lus10038426.g	0.25629	0.28749	0.309778	0.365049
Lus10019635.g	0.256443	0.277665	0.292368	0.372291
Lus10022442.g	0.256699	0.269436	0.375634	0.507094
Lus10012734.g	0.257134	0.398418	0.685563	0.794424
Lus10008379.g	0.257621	0.311489	0.190744	0.119545
Lus10036261.g	0.257855	0.389373	0.354016	0.52366
Lus10013375.g	0.257862	0.439898	0.263081	0.270199
Lus10004475.g	0.257973	0.389838	0.181428	0.209534
Lus10014851.g	0.258019	0.302129	0.312287	0.396322
Lus10009837.g	0.258403	0.336066	0.242581	0.202403
Lus10003118.g	0.258668	0.419485	0.469841	0.227392
Lus10007673.g	0.258847	0.282233	0.261782	0.312045
Lus10031312.g	0.258929	0.408938	0.313394	0.694723
Lus10036421.g	0.259125	0.496375	0.26764	0.197253
Lus10018248.g	0.259161	0.200051	0.353348	0.277526
Lus10034287.g	0.259285	0.221029	0.117704	0.459221
Lus10043378.g	0.259524	1.6901	0.316015	2.3001
Lus10035087.g	0.260314	0.356342	0.44422	0.262983
Lus10027394.g	0.260437	0.208448	0.469582	0.580188
Lus10015121.g	0.260491	0.435372	0.424219	0.71275
Lus10042550.g	0.260949	0.351838	0.439748	0.364265
Lus10039422.g	0.261122	0.269339	0.208539	0.302645
Lus10042962.g	0.261291	1.57878	3.4364	7.3294
Lus10019452.g	0.261573	0.306419	0.196051	0.173003
Lus10025216.g	0.261651	0.336064	0.415174	1.01892
Lus10023327.g	0.261729	0.273878	0.438512	0.546169
Lus10002742.g	0.261868	0.293586	0.326781	0.490058
Lus10029037.g	0.262743	0.175282	0.22907	0.412906
Lus10012698.g	0.262751	0.480472	0.531473	0.807096
Lus10032797.g	0.26282	0.358222	0.278129	0.135479
Lus10029970.g	0.262923	0.51888	0.315351	1.05645
Lus10018911.g	0.263717	0.524814	0.430356	0.430319
Lus10042907.g	0.263899	0.376305	0.15855	0.441119
Lus10017663.g	0.264133	0.386639	0.446321	0.366589
Lus10013757.g	0.264196	0.358004	0.458251	0.520972
Lus10014439.g	0.264274	0.415168	0.463382	0.685472
Lus10009391.g	0.264441	0.386267	0.332453	1.11047
Lus10039093.g	0.264455	0.502459	0.448135	0.530343
Lus10028463.g	0.264535	0.353734	0.397946	0.951408
Lus10033273.g	0.264579	0.232454	0.252419	0.43097
Lus10035123.g	0.264725	0.351736	0.255899	0.150295
Lus10022522.g	0.264992	0.257622	0.491969	0.368718
Lus10031758.g	0.265253	0.256114	0.379464	0.364733
Lus10014612.g	0.265342	0.31734	0.324234	0.364698
Lus10035625.g	0.26551	0.303902	0.533501	0.470733
Lus10008898.g	0.265709	0.212091	0.269838	0.317991
Lus10007432.g	0.265743	0.350742	0.306829	0.36204
Lus10008374.g	0.265959	0.364385	0.368037	0.574155
Lus10013611.g	0.265978	0.410517	0.437852	0.927616
Lus10038160.g	0.266068	0.272845	0.306332	0.244289
Lus10005651.g	0.266178	0.580257	0.458774	0.661786
Lus10023465.g	0.266282	0.27782	0.235471	0.404383
Lus10009916.g	0.266704	0.844724	1.33056	0.88692
Lus10028368.g	0.266755	0.327797	0.366213	0.377219
Lus10035167.g	0.266799	0.32249	0.16657	0.179235
Lus10034817.g	0.266806	0.293388	0.241048	0.306515
Lus10034556.g	0.267001	0.27225	0.492695	0.442148
Lus10017819.g	0.267072	0.172186	0.34405	0.212506
Lus10038529.g	0.267081	0.306684	0.283672	0.296056
Lus10021731.g	0.267224	0.327834	0.312797	0.338966
Lus10036760.g	0.267892	0.255302	0.434875	0.388463
Lus10018782.g	0.267941	0.462258	0.436664	0.566775
Lus10031063.g	0.268483	0.349605	0.307854	0.509321
Lus10009301.g	0.268943	0.442565	0.404475	0.510658
Lus10016635.g	0.269183	0.203725	0.295565	1.19776
Lus10031230.g	0.269667	0.290389	0.272867	0.378355
Lus10011767.g	0.270237	0.327668	0.352682	0.349871
Lus10038069.g	0.27026	0.215432	0.388867	0.138325
Lus10040225.g	0.270303	0.498477	0.432695	0.894569
Lus10003740.g	0.270338	0.461451	0.548708	0.811381
Lus10007335.g	0.270365	0.360963	0.399011	0.50362
Lus10028551.g	0.270499	0.31341	0.318593	0.323264
Lus10002458.g	0.27062	0.315176	0.283745	0.359962
Lus10027627.g	0.271465	0.414384	0.322178	0.746278
Lus10020533.g	0.271876	0.304487	0.372458	0.603321
Lus10034813.g	0.27201	0.305572	0.501209	0.20944
Lus10006019.g	0.272237	0.425181	0.701225	0.64453
Lus10003318.g	0.272415	0.114806	0.404465	0.0804423
Lus10037261.g	0.272601	0.347226	0.352834	0.472313
Lus10011795.g	0.272866	0.465811	0.469499	0.576485
Lus10009965.g	0.272932	0.482448	0.288635	0.786012
Lus10028423.g	0.273555	0.2137	0.338006	0.54872
Lus10019378.g	0.273556	0.342637	0.243774	0.123323
Lus10016440.g	0.273671	0.267291	0.247838	0.322505
Lus10016139.g	0.273772	0.344968	0.312754	1.01963
Lus10032169.g	0.273966	0.398593	0.280206	0.397985
Lus10000420.g	0.274221	0.283372	0.203883	0.362371
Lus10022443.g	0.274943	0.36541	0.374659	0.633369
Lus10023231.g	0.275105	1.10376	0.388726	4.58977
Lus10001599.g	0.275134	0.367069	0.438865	0.5115
Lus10015754.g	0.275157	0.164026	0.228575	0.947363
Lus10041901.g	0.275946	0.467945	0.444256	1.23171
Lus10024283.g	0.276002	0.296157	0.318338	0.315844
Lus10038359.g	0.276241	0.619243	0.493578	0.779308
Lus10017212.g	0.276735	0.0852552	0.728253	0.0488718
Lus10019461.g	0.277067	0.195264	0.230586	0.394532
Lus10007568.g	0.277202	0.483519	0.279549	0.473348
Lus10032556.g	0.277382	0.530324	0.450007	0.632013
Lus10038940.g	0.277561	0.456021	0.352122	0.320145
Lus10037839.g	0.277843	0.30749	0.413252	0.441476
Lus10004078.g	0.278115	0.242189	0.273468	0.319923
Lus10033854.g	0.27816	0.413244	0.442036	0.909414
Lus10017353.g	0.278248	0.58375	0.445789	0.53723
Lus10009476.g	0.278745	0.503338	0.160904	0.56413
Lus10036680.g	0.279006	0.343667	0.349321	0.462968
Lus10039462.g	0.279188	0.258398	0.273759	0.375634
Lus10034253.g	0.279473	0.337823	0.335014	0.565187
Lus10027385.g	0.279702	0.413727	0.22109	0.419215
Lus10028264.g	0.279722	0.338471	0.243259	0.43471
Lus10023303.g	0.279878	2.38884	0.705449	2.89833
Lus10029983.g	0.280173	0.332763	0.36252	0.530533
Lus10005316.g	0.280324	0.668147	0.239821	0.408422
Lus10032210.g	0.280477	0.176222	0.234446	0.34782
Lus10000489.g	0.280693	0.328857	0.302748	0.324412
Lus10027011.g	0.280783	0.507458	0.532724	0.633334
Lus10009397.g	0.28081	0.376488	0.17521	0.209587
Lus10017828.g	0.280855	1.51667	0.461467	2.67876
Lus10035804.g	0.281156	0.36839	0.573876	0.423118
Lus10015069.g	0.281587	0.355468	0.313828	0.282548
Lus10013223.g	0.281774	0.330852	0.39454	0.485749
Lus10036588.g	0.282713	0.171781	0.495396	0.363492
Lus10017521.g	0.283046	0.391456	0.510945	0.871998
Lus10013298.g	0.283216	0.246086	0.31314	0.381376
Lus10034744.g	0.283275	0.344416	0.436286	0.60691
Lus10021341.g	0.283491	0.553685	0.567514	0.681938
Lus10011322.g	0.283514	0.324815	0.398661	0.481829
Lus10012536.g	0.283709	0.264617	0.287637	0.53579
Lus10004718.g	0.284219	0.284525	0.323202	0.414275
Lus10007831.g	0.284277	0.304341	0.162955	0.148709
Lus10026798.g	0.284494	0.30411	0.278929	0.318804
Lus10007606.g	0.284528	0.244883	0.225846	0.339718
Lus10037447.g	0.284766	0.388809	0.386151	0.438437
Lus10039721.g	0.284823	0.303141	0.220876	0.0969332
Lus10020950.g	0.284868	0.317881	0.27509	0.279117
Lus10009692.g	0.284927	0.366631	0.262138	0.417007
Lus10014508.g	0.285094	0.129315	0.230277	2.44033
Lus10038662.g	0.285237	0.26417	0.37547	0.56907
Lus10019621.g	0.285356	0.512928	0.487138	0.625294
Lus10032294.g	0.285522	0.328262	0.211381	0.253164
Lus10039582.g	0.285719	0.383813	0.549051	0.834529
Lus10016062.g	0.286498	0.212909	0.26622	0.620078
Lus10024197.g	0.286577	0.151722	0.171684	0.624544
Lus10009818.g	0.286872	0.631149	0.343238	0.586842
Lus10035217.g	0.286912	0.316653	0.275085	0.41353
Lus10036804.g	0.286932	0.200518	0.244835	0.329464
Lus10014146.g	0.287049	0.340627	0.336674	0.438275
Lus10026227.g	0.287555	0.301571	0.272075	0.414802
Lus10027083.g	0.287919	0.285098	0.30461	0.372046
Lus10007709.g	0.288595	0.350853	0.321707	0.284259
Lus10018286.g	0.288826	0.43419	0.366753	0.265871
Lus10014444.g	0.288958	0.256485	0.362304	0.36456
Lus10012563.g	0.289401	0.398203	0.45497	0.492977
Lus10012416.g	0.289577	0.346285	0.320962	0.357901
Lus10030052.g	0.289705	0.194604	0.445233	1.08069
Lus10013281.g	0.290738	0.735751	0.599349	2.28709
Lus10002812.g	0.290766	0.32244	0.390115	0.538236
Lus10037512.g	0.290774	0.342321	0.107815	0.667368
Lus10022564.g	0.290805	0.193077	0.138264	1.1586
Lus10033712.g	0.291076	0.295108	0.501534	0.454923
Lus10005991.g	0.291203	0.279338	0.336228	0.401206
Lus10020593.g	0.291399	0.342992	0.332044	0.115508
Lus10034890.g	0.291407	0.315881	0.450208	0.440897
Lus10034704.g	0.291455	0.45969	0.437958	0.334544
Lus10022915.g	0.29198	0.305276	0.378292	0.30135
Lus10015296.g	0.291998	0.267418	0.252105	0.335361
Lus10024565.g	0.292519	0.757983	0.826331	1.46336
Lus10039646.g	0.292697	0.450916	0.504666	0.561825
Lus10032147.g	0.292788	0.327307	0.260252	0.381684
Lus10033480.g	0.292808	0.300449	0.392723	0.532734
Lus10023843.g	0.293007	0.574609	0.897367	0.924014
Lus10009675.g	0.293236	0.379585	0.410213	0.535438
Lus10032252.g	0.293263	0.378576	0.415173	0.807757
Lus10040805.g	0.293364	0.298165	0.508889	0.694848
Lus10028069.g	0.294013	0.514591	0.318806	0.409214
Lus10036005.g	0.294587	0.820539	0.862967	1.37584
Lus10022178.g	0.294704	0.195823	0.303684	0.240062
Lus10036571.g	0.294853	0.242699	0.31454	0.512348
Lus10032203.g	0.294866	0.484174	0.423147	0.953063
Lus10018989.g	0.295052	0.319377	0.31933	0.338399
Lus10042332.g	0.295115	0.349991	0.220747	0.52433
Lus10031099.g	0.295282	0.258647	0.189007	1.29418
Lus10034577.g	0.295587	0.649118	0.511782	0.937541
Lus10007053.g	0.295755	0.442186	0.521338	0.574621
Lus10019953.g	0.295913	0.394021	0.160201	0.208389
Lus10030475.g	0.296055	0.191527	0.516357	0.386284
Lus10029490.g	0.296256	0.220169	0.331298	0.234231
Lus10008765.g	0.296304	0.470237	0.557598	0.795437
Lus10017114.g	0.296344	0.266402	0.34824	0.314853
Lus10013952.g	0.296468	0.291407	0.345711	0.39733
Lus10002129.g	0.296831	0.308154	0.244801	0.300938
Lus10021035.g	0.296934	0.306235	0.251846	0.289487
Lus10019017.g	0.296947	0.428874	0.597485	2.70315
Lus10023709.g	0.297204	0.364125	0.429781	0.403619
Lus10042375.g	0.297206	0.36469	0.29854	0.268497
Lus10013658.g	0.297313	0.230483	0.331858	0.354168
Lus10015283.g	0.297643	0.485751	0.791764	0.272499
Lus10040253.g	0.298444	0.256583	0.348552	0.323008
Lus10024948.g	0.298683	0.226228	0.242887	0.348433
Lus10018473.g	0.29874	0.370877	0.409472	0.405699
Lus10015930.g	0.298989	0.312185	0.157072	0.406006
Lus10030040.g	0.299222	0.412193	0.378497	0.504597
Lus10042002.g	0.29936	0.298546	0.352684	0.311227
Lus10041654.g	0.299599	0.343116	0.471561	0.678452
Lus10040116.g	0.299685	0.287443	0.217499	0.303572
Lus10031592.g	0.300133	0.544917	0.62762	0.539327
Lus10024599.g	0.300367	0.399288	0.319904	0.231924
Lus10042788.g	0.300494	0.0918216	0.132137	0.196643
Lus10026247.g	0.300617	0.304249	0.400607	0.49938
Lus10027709.g	0.300699	0.256531	0.171628	0.140393
Lus10018575.g	0.300922	0.283202	0.211978	0.220735
Lus10038834.g	0.301056	0.0758322	0.141575	0.0337707
Lus10015500.g	0.301115	0.196007	0.451271	0.185486
Lus10007897.g	0.301412	0.298609	0.183773	0.300489
Lus10007703.g	0.301547	0.212254	0.213172	0.211047
Lus10034101.g	0.301881	0.342976	0.333357	0.529915
Lus10013932.g	0.301965	0.19886	0.14016	0.117294
Lus10024171.g	0.302385	0.212736	0.282569	0.354441
Lus10029443.g	0.302468	0.334163	0.374848	0.304547
Lus10041538.g	0.303011	0.323171	0.624474	0.39113
Lus10023529.g	0.303125	0.238721	0.323546	0.266725
Lus10012909.g	0.303296	0.262469	0.315268	0.423565
Lus10023598.g	0.303464	0.303037	0.321628	0.424581
Lus10013547.g	0.303958	0.457428	0.260073	0.479472
Lus10038791.g	0.304244	0.542291	0.351972	0.437943
Lus10024717.g	0.304587	0.349426	0.300514	0.510495
Lus10022965.g	0.304767	0.482694	0.430024	0.543539
Lus10007964.g	0.304905	0.407143	0.436715	0.598769
Lus10013869.g	0.304956	0.371234	0.231145	0.699178
Lus10001053.g	0.305345	0.644801	0.401208	0.464022
Lus10019384.g	0.305473	0.226248	0.196881	0.214938
Lus10017602.g	0.305579	0.249098	0.368705	0.300686
Lus10008192.g	0.30575	0.477361	0.275888	0.441046
Lus10003631.g	0.30583	0.276206	0.216955	0.197321
Lus10000561.g	0.305924	0.504763	0.379834	0.398184
Lus10025658.g	0.306032	0.301089	0.31721	0.458892
Lus10025431.g	0.306516	0.350282	0.29084	0.192753
Lus10014498.g	0.306685	0.23923	0.238741	0.230685
Lus10039979.g	0.306707	0.330104	0.216502	0.326953
Lus10008022.g	0.30684	0.290489	0.183697	0.412446
Lus10008897.g	0.306939	0.117757	0.0757321	0.0199136
Lus10041147.g	0.306953	0.262344	0.44042	0.746339
Lus10015447.g	0.306993	0.33968	0.355449	0.442183
Lus10043455.g	0.307073	0.224086	0.258704	0.212162
Lus10025106.g	0.30714	0.302513	0.265289	0.267439
Lus10006620.g	0.30819	0.0631211	0.0243064	0.0389903
Lus10036400.g	0.308247	0.565814	0.926502	0.869031
Lus10004851.g	0.308271	0.347455	0.191275	0.182083
Lus10033079.g	0.308415	0.647991	0.561857	0.80679
Lus10023390.g	0.308647	0.439937	0.425766	0.541449
Lus10001619.g	0.308687	0.343364	0.358466	0.481711
Lus10022141.g	0.308778	0.202228	0.202278	0.256668
Lus10004139.g	0.308931	0.319085	0.450831	0.443638
Lus10037582.g	0.308967	0.120591	0.138299	0.372239
Lus10008206.g	0.309388	0.525806	0.3354	0.268663
Lus10009762.g	0.309477	0.159484	0.167076	0.0530203
Lus10032194.g	0.309583	0.249611	0.283874	0.323633
Lus10041251.g	0.309632	0.218172	0.174214	0.117112
Lus10003371.g	0.309753	0.263569	0.41581	0.201997
Lus10008309.g	0.309791	0.34325	0.303454	0.319233
Lus10042154.g	0.309964	0.353489	0.400798	0.502443
Lus10039193.g	0.310112	0.603314	0.642472	0.836261
Lus10023912.g	0.310162	0.497393	0.231133	0.395097
Lus10001964.g	0.310318	0.326168	0.285351	0.176866
Lus10024273.g	0.310669	0.0117225	0.0111757	0.0211817
Lus10038344.g	0.310704	0.338814	0.377154	0.359784
Lus10036890.g	0.310722	0.630727	0.358473	0.92335
Lus10030597.g	0.310941	0.335999	0.29389	0.266263
Lus10040041.g	0.310946	0.231459	0.16645	0.151142
Lus10001049.g	0.311115	0.098869	0.133722	0.0921066
Lus10032622.g	0.311241	0.22159	0.310598	0.312141
Lus10021068.g	0.311323	0.317301	0.449267	0.259926
Lus10029222.g	0.311581	1.63123	1.25354	4.17991
Lus10023535.g	0.311598	0.308326	0.194182	0.252584
Lus10028438.g	0.311855	0.272532	0.388446	0.282278
Lus10036590.g	0.311951	0.273422	0.310547	0.250749
Lus10005172.g	0.312162	0.257112	0.319343	0.387175
Lus10020243.g	0.312164	0.434965	0.133338	0.302006
Lus10026134.g	0.312182	0.263121	0.266179	0.471273
Lus10020453.g	0.312457	0.28815	0.251881	0.169697
Lus10006839.g	0.312627	0.447321	0.571364	0.911498
Lus10014702.g	0.312674	0.111538	0.108016	0.022986
Lus10040220.g	0.312679	0.399766	0.304647	0.186851
Lus10005317.g	0.312715	0.356253	0.372678	0.209138
Lus10032910.g	0.312783	0.28722	0.344613	0.314595
Lus10004907.g	0.313047	0.388165	0.378186	0.65824
Lus10042304.g	0.313592	0.255059	0.110418	0.252784
Lus10013033.g	0.31366	0.260834	0.171143	0.182256
Lus10025547.g	0.313683	0.319683	0.16069	0.34452
Lus10027589.g	0.313695	0.304348	0.291835	0.360502
Lus10024129.g	0.313716	0.249822	0.425986	0.536638
Lus10016151.g	0.313828	0.408394	0.389158	0.326781
Lus10012509.g	0.313869	0.439644	0.345646	0.573244
Lus10025515.g	0.313946	0.413121	0.154533	0.680582
Lus10036117.g	0.313988	0.299247	0.252606	0.457862
Lus10023994.g	0.31453	0.156473	0.113037	0.0576454
Lus10031413.g	0.314785	0.227909	0.236724	0.40639
Lus10013001.g	0.31523	0.559116	0.56525	1.03447
Lus10021509.g	0.315285	0.411198	0.354673	0.0946857
Lus10000958.g	0.31533	0.105258	0.0727149	0.0143937
Lus10039430.g	0.315449	0.21502	0.127963	0.270353
Lus10019564.g	0.315604	0.0971756	0.101142	0.0592935
Lus10015397.g	0.315651	0.305966	0.245262	0.181193
Lus10030742.g	0.315694	0.248377	0.270462	0.428972
Lus10012737.g	0.315742	0.559604	0.764077	0.953566
Lus10027880.g	0.315901	0.174309	0.161163	0.220438
Lus10010747.g	0.315902	0.275056	0.234288	0.306793
Lus10039271.g	0.31611	0.169562	0.198044	0.217149
Lus10025717.g	0.316181	0.205127	0.142337	0.118356
Lus10020204.g	0.31619	0.423643	0.375045	0.304013
Lus10019469.g	0.316394	0.214194	0.16914	0.128448
Lus10019530.g	0.316525	0.30044	0.300918	0.3038
Lus10027977.g	0.316602	0.366789	0.161243	0.0468075
Lus10025141.g	0.316831	0.41916	0.656156	0.486183
Lus10040272.g	0.317066	0.326354	0.306839	0.281215
Lus10040255.g	0.317086	0.415249	0.425662	0.506843
Lus10002757.g	0.317207	0.700309	0.532436	0.80953
Lus10005813.g	0.317221	0.246351	0.263111	0.255732
Lus10002242.g	0.317456	0.197878	0.271744	0.268215
Lus10015763.g	0.317718	0.280569	0.317869	0.31752
Lus10023944.g	0.317774	0.258978	0.322613	0.229872
Lus10032827.g	0.318114	0.144311	0.160708	0.26402
Lus10008098.g	0.31826	0.392155	0.37934	0.442972
Lus10012904.g	0.318492	0.370911	0.126399	0.450684
Lus10021889.g	0.318647	0.286625	0.282605	0.208324
Lus10024806.g	0.318759	0.323724	0.324514	0.340292
Lus10017380.g	0.318765	0.181745	0.188942	0.273073
Lus10020657.g	0.318941	0.240727	0.26677	0.223562
Lus10026771.g	0.319421	0.348746	0.361918	0.405846
Lus10024178.g	0.319757	0.401223	0.468896	0.573966
Lus10034123.g	0.31978	0.226898	0.484298	0.355118
Lus10028764.g	0.319988	0.480301	0.585567	0.7891
Lus10017259.g	0.320035	0.198065	0.289407	0.251715
Lus10041247.g	0.320061	0.156368	0.1208	0.0946007
Lus10003748.g	0.320075	0.314786	0.268107	0.378337
Lus10030425.g	0.320467	0.235412	0.224216	0.140402
Lus10036428.g	0.320593	0.457326	0.388528	0.470749
Lus10011241.g	0.320653	0.464448	0.435306	0.549177
Lus10031641.g	0.320681	0.0663968	0.167635	0.466418
Lus10030474.g	0.321092	0.210312	0.325808	0.146028
Lus10007231.g	0.32127	0.163856	0.170723	0.29287
Lus10020819.g	0.321652	0.285325	0.379424	0.547493
Lus10002646.g	0.321736	0.232372	0.271321	0.128648
Lus10001969.g	0.321737	0.357892	0.436497	0.568423
Lus10017067.g	0.322025	0.384965	0.390717	0.898652
Lus10013494.g	0.322129	0.506446	0.47001	0.56973
Lus10006855.g	0.322583	0.0541692	0.119953	0.00879208
Lus10018350.g	0.322642	0.0394894	0.092302	0.0107993
Lus10038023.g	0.323039	0.286843	0.351646	0.497728
Lus10035704.g	0.323409	0.286359	0.45743	0.935607
Lus10032159.g	0.323453	0.151289	0.10045	0.122393
Lus10031392.g	0.323593	0.473986	0.422337	0.473538
Lus10012386.g	0.323732	0.26677	0.511533	0.860805
Lus10006749.g	0.324013	0.330225	0.196427	0.529161
Lus10026761.g	0.324137	0.403998	0.305106	0.35497
Lus10034432.g	0.324432	0.341236	0.458927	0.80397
Lus10037930.g	0.324469	0.349501	0.185151	0.294659
Lus10017488.g	0.324659	0.353842	0.223999	0.474802
Lus10007649.g	0.324669	0.242192	0.2519	0.076703
Lus10017825.g	0.324914	0.321148	0.217392	0.261032
Lus10026409.g	0.325001	0.379524	0.36507	0.790463
Lus10033153.g	0.325216	0.350273	0.38819	0.434216
Lus10019346.g	0.325226	0.259485	0.306946	0.423673
Lus10012648.g	0.32535	0.330375	0.396065	0.376572
Lus10039884.g	0.325378	0.183301	0.12505	0.0409841
Lus10029753.g	0.3255	0.595087	0.41177	0.699153
Lus10016350.g	0.325935	1.35989	1.93958	2.85702
Lus10020317.g	0.326079	0.496756	0.347895	0.463458
Lus10018047.g	0.326109	0.484496	0.447788	1.04851
Lus10041643.g	0.32617	0.646517	0.423783	0.648647
Lus10035633.g	0.326276	0.371715	0.402529	0.419968
Lus10011366.g	0.326474	0.449474	0.341469	0.55555
Lus10036964.g	0.326583	0.312135	0.321352	0.301479
Lus10028966.g	0.326637	0.376723	0.308364	0.439229
Lus10019787.g	0.326769	0.287026	0.32446	0.163911
Lus10004932.g	0.326818	0.330872	0.321866	0.380925
Lus10035907.g	0.326881	0.482028	0.466421	0.522061
Lus10036850.g	0.326933	0.381898	0.294683	0.284937
Lus10006655.g	0.326985	0.318589	0.396824	0.421354
Lus10030030.g	0.327314	0.254917	0.263265	0.280109
Lus10042648.g	0.327373	0.230989	0.163398	0.18592
Lus10034586.g	0.327495	0.302829	0.238894	0.254412
Lus10021499.g	0.327582	0.291904	0.529533	0.584224
Lus10042831.g	0.327702	0.272257	0.25469	0.333101
Lus10022530.g	0.327724	0.163324	0.170796	0.176505
Lus10018637.g	0.327758	0.294475	0.323355	0.243589
Lus10033412.g	0.327787	0.284433	0.132344	0.318959
Lus10037225.g	0.327832	0.111389	0.256733	0.232976
Lus10037294.g	0.327859	0.645117	0.936325	1.12971
Lus10011930.g	0.327988	0.471895	0.353736	0.661804
Lus10037287.g	0.327993	0.44472	0.480545	0.507614
Lus10020185.g	0.328111	0.203696	0.361602	0.276818
Lus10032399.g	0.328421	0.380668	0.406042	0.636749
Lus10030057.g	0.32881	0.358508	0.400848	0.460929
Lus10018292.g	0.328889	0.297687	0.55447	0.399636
Lus10003429.g	0.328995	0.490073	0.349817	0.449722
Lus10033647.g	0.329015	0.519389	0.459885	0.732481
Lus10002852.g	0.329043	0.340194	0.335395	0.435192
Lus10009104.g	0.329078	0.462196	0.286765	0.842015
Lus10038978.g	0.329168	0.310948	0.231572	0.418766
Lus10008031.g	0.329474	0.503799	0.283621	0.203215
Lus10003571.g	0.329659	0.393176	0.343693	0.458112
Lus10029419.g	0.329876	0.484288	0.294283	0.235772
Lus10030801.g	0.329925	0.496139	0.617046	0.760155
Lus10034928.g	0.330044	0.185176	0.10194	0.0238201
Lus10031936.g	0.330352	0.448426	0.304419	0.352954
Lus10006247.g	0.33051	0.369927	0.282074	0.199131
Lus10042365.g	0.330709	0.439122	0.461573	0.531351
Lus10028323.g	0.330771	0.366631	0.400525	0.357901
Lus10037156.g	0.330916	0.657215	0.233473	0.880168
Lus10005276.g	0.331327	0.55307	0.647913	0.573357
Lus10028035.g	0.331563	0.162688	0.181439	0.150753
Lus10027543.g	0.331956	0.341215	0.419315	0.415959
Lus10003433.g	0.332231	0.29017	0.276349	0.282912
Lus10039180.g	0.332626	0.621592	0.453805	0.678626
Lus10022521.g	0.332637	0.196908	0.342171	0.326806
Lus10040168.g	0.332711	0.214994	0.260537	0.30695
Lus10033563.g	0.332728	0.352133	0.261971	0.429721
Lus10022962.g	0.332859	1.12901	0.483148	1.27384
Lus10003404.g	0.332907	0.455478	0.402701	0.344643
Lus10023239.g	0.332961	0.300682	0.206011	0.294346
Lus10006177.g	0.333032	0.255631	0.304426	0.341948
Lus10009223.g	0.33315	0.372754	0.61139	0.32039
Lus10010927.g	0.333155	0.412013	0.484084	0.569987
Lus10042367.g	0.333166	0.247205	0.416469	0.318006
Lus10027023.g	0.333213	0.328233	0.214091	0.470721
Lus10026461.g	0.33334	0.30262	0.379034	0.254988
Lus10021620.g	0.33361	0.327712	0.555211	0.700171
Lus10040643.g	0.333683	0.375531	0.426502	0.614392
Lus10005241.g	0.333928	0.581883	0.528514	0.615169
Lus10007458.g	0.33396	0.343707	0.515903	0.291277
Lus10012012.g	0.333989	0.190129	0.191386	0.228186
Lus10041787.g	0.334056	0.261704	0.265509	0.243773
Lus10016251.g	0.334082	0.71325	0.413848	0.597789
Lus10014689.g	0.334196	0.492486	0.505776	0.807736
Lus10026879.g	0.334568	0.280091	0.40444	0.409327
Lus10033761.g	0.334681	0.490028	0.444493	0.707331
Lus10029214.g	0.334813	0.286947	0.278065	0.155476
Lus10003145.g	0.335016	0.437451	0.641998	1.28817
Lus10019460.g	0.335071	0.226395	0.180812	0.283091
Lus10018147.g	0.335372	0.211522	0.216949	0.153228
Lus10029121.g	0.335389	0.343513	0.335929	0.435308
Lus10039655.g	0.335716	0.241712	0.579224	0.532769
Lus10011884.g	0.335765	0.431578	0.36777	0.282087
Lus10012007.g	0.335885	0.381665	0.473851	0.410087
Lus10010166.g	0.335986	0.504003	0.548677	0.423214
Lus10024228.g	0.336045	0.441103	0.469893	0.377221
Lus10028241.g	0.336188	0.390092	0.303355	0.441775
Lus10021558.g	0.336312	0.35742	0.36958	0.389938
Lus10003589.g	0.336331	0.354665	0.321725	0.422859
Lus10043096.g	0.336427	0.564384	1.09351	1.16282
Lus10043153.g	0.336542	0.351424	0.386712	0.398456
Lus10016260.g	0.336771	0.277227	0.333378	0.346519
Lus10016482.g	0.336785	0.421299	0.440141	0.576506
Lus10040246.g	0.336921	0.200328	0.139042	0.0486947
Lus10035196.g	0.337403	0.489159	0.464884	0.562792
Lus10008245.g	0.337507	0.215752	0.403834	0.2664
Lus10015734.g	0.337633	0.28106	0.246745	0.232216
Lus10032950.g	0.337656	0.429697	0.525097	0.611733
Lus10033843.g	0.337682	0.135947	0.145208	0.354746
Lus10016649.g	0.337742	0.325955	0.298693	0.80763
Lus10041965.g	0.337963	0.473771	0.439983	0.473938
Lus10011201.g	0.338248	0.259462	0.145507	0.374434
Lus10026625.g	0.339076	0.372987	0.41845	0.707215
Lus10007216.g	0.339171	0.408943	0.4647	0.55048
Lus10018336.g	0.339408	0.425107	0.227212	0.361619
Lus10025430.g	0.339477	0.287413	0.308987	0.27063
Lus10021299.g	0.339553	0.529914	0.537187	1.18116
Lus10030865.g	0.339698	0.464601	0.245538	0.416869
Lus10002743.g	0.340017	0.374644	0.383062	0.296675
Lus10026680.g	0.340073	0.270701	0.407131	0.533418
Lus10024212.g	0.340093	0.351068	0.398335	0.385642
Lus10021874.g	0.340124	0.484637	0.56086	0.476712
Lus10019779.g	0.340243	0.748344	0.315945	3.11937
Lus10034961.g	0.340287	0.403707	0.384774	0.509702
Lus10019070.g	0.340309	0.44717	0.455824	0.803055
Lus10016657.g	0.340326	0.233442	0.212418	0.253048
Lus10023632.g	0.340376	0.505566	0.313143	0.634614
Lus10004182.g	0.340755	0.382718	0.416294	2.25244
Lus10035800.g	0.341235	0.408496	0.544778	0.822513
Lus10026255.g	0.341796	0.303632	0.326251	0.330078
Lus10006198.g	0.342177	0.717934	0.932253	1.81361
Lus10007859.g	0.342839	0.398031	0.312529	0.426726
Lus10033250.g	0.342861	0.599246	0.805986	0.659955
Lus10042881.g	0.343339	0.675084	0.785021	1.41998
Lus10041212.g	0.343428	0.199892	0.341328	0.296768
Lus10000567.g	0.343647	0.338006	0.370549	0.426627
Lus10027081.g	0.343778	0.303453	0.302773	0.206112
Lus10006292.g	0.34395	0.165378	0.106713	0.0173729
Lus10016475.g	0.344095	0.362915	0.341687	0.495115
Lus10023499.g	0.344123	0.208472	0.325132	0.285913
Lus10014157.g	0.34425	0.366311	0.361743	0.402566
Lus10034564.g	0.344292	0.375742	0.360204	0.494758
Lus10016553.g	0.344586	0.420834	0.20964	0.255754
Lus10019575.g	0.344784	0.214617	0.25951	0.184885
Lus10035204.g	0.34497	0.408989	0.477928	0.454242
Lus10025837.g	0.34505	0.478647	0.747571	0.735563
Lus10008182.g	0.345102	0.298518	0.229252	0.121961
Lus10035028.g	0.345225	0.413804	0.470516	0.492253
Lus10041664.g	0.345322	0.72607	1.33014	3.2465
Lus10021182.g	0.345491	0.253056	0.311514	0.308497
Lus10029038.g	0.345511	0.170874	0.2171	0.0733517
Lus10015733.g	0.345548	0.385999	0.309765	0.457984
Lus10026185.g	0.345999	0.476741	0.540126	1.08447
Lus10008645.g	0.346038	0.185678	0.303277	0.278155
Lus10025059.g	0.346118	0.381446	0.254953	0.377479
Lus10022614.g	0.346385	0.255751	0.236663	0.298674
Lus10021637.g	0.346578	0.223363	0.173971	0.240116
Lus10002463.g	0.346637	0.100543	0.154927	0.109816
Lus10036343.g	0.34671	0.967693	1.10538	1.8158
Lus10018713.g	0.346951	0.312608	0.176792	0.0674547
Lus10007476.g	0.34697	0.369439	0.379318	0.320461
Lus10027790.g	0.347329	0.233613	0.200714	0.267269
Lus10025644.g	0.347685	0.268401	0.258102	0.366514
Lus10018148.g	0.347707	0.344723	0.298921	0.261228
Lus10024846.g	0.34771	0.264934	0.279056	0.442356
Lus10032215.g	0.347793	0.300017	0.274904	0.406899
Lus10006409.g	0.347861	0.287274	0.147769	0.11944
Lus10017513.g	0.347982	0.278703	0.170773	0.124552
Lus10026299.g	0.348349	0.350303	0.424448	0.68487
Lus10009633.g	0.34836	0.325121	0.20427	0.239219
Lus10010943.g	0.348661	0.106017	0.0552505	0.0203601
Lus10021282.g	0.349025	0.289321	0.267031	0.486142
Lus10013105.g	0.349185	0.308003	0.412073	0.352638
Lus10018507.g	0.349271	0.362112	0.357581	0.302286
Lus10042265.g	0.349368	0.671312	0.398884	0.551554
Lus10028933.g	0.34937	0.432401	0.476943	0.416537
Lus10042658.g	0.349541	0.31745	0.370172	0.411418
Lus10024529.g	0.349599	0.499998	0.542543	0.504853
Lus10033655.g	0.349754	0.513134	0.621154	0.611547
Lus10009871.g	0.350025	0.48883	0.26824	0.475126
Lus10013918.g	0.350363	0.230152	0.279699	0.414945
Lus10043234.g	0.350395	0.283268	0.292187	0.569726
Lus10002981.g	0.350858	0.197293	0.0908575	0.0389128
Lus10003296.g	0.350908	0	0.160563	0.265012
Lus10034486.g	0.350973	0.381247	0.380745	0.427059
Lus10014812.g	0.351005	0.460018	0.441349	0.594432
Lus10029554.g	0.351088	0.249969	0.206428	0.232248
Lus10017593.g	0.351338	0.940341	0.78135	0.447687
Lus10010831.g	0.351339	0.323447	0.20015	0.336723
Lus10005630.g	0.351688	0.534852	0.539798	0.773674
Lus10026677.g	0.351711	0.300614	0.170991	0.114871
Lus10024114.g	0.352092	0.647364	0.888421	1.3188
Lus10020381.g	0.352204	0.364845	0.455863	0.397223
Lus10000749.g	0.352232	0.443283	0.65796	1.43737
Lus10028105.g	0.35247	0.485521	0.580511	0.517152
Lus10014255.g	0.352488	0.333814	0.375785	0.401049
Lus10012304.g	0.352538	0.461843	0.527106	0.584873
Lus10014857.g	0.352619	0.345005	0.325663	0.361825
Lus10008689.g	0.352645	0.356408	0.686223	0.527183
Lus10003848.g	0.352727	1.41666	0.614476	1.93197
Lus10017723.g	0.352771	0.754555	1.03592	1.91855
Lus10012029.g	0.352787	0.355619	0.300757	0.367757
Lus10033893.g	0.353046	0.354611	0.383912	0.287661
Lus10002527.g	0.353116	0.425275	0.45347	0.681309
Lus10021409.g	0.353194	0.328497	0.295607	0.400097
Lus10002938.g	0.353589	0.463594	0.299971	0.541714
Lus10030590.g	0.353907	0.343734	0.325174	0.40008
Lus10036352.g	0.353986	0.422518	0.358635	0.23738
Lus10041061.g	0.354432	0.566407	0.5399	0.639932
Lus10042281.g	0.354789	0.629183	0.868761	2.31529
Lus10000679.g	0.354831	0.402269	0.371362	0.172966
Lus10007501.g	0.354991	0.388224	0.231176	0.36584
Lus10003939.g	0.355228	3.78006	0.671042	4.48965
Lus10003901.g	0.355265	0.156927	0.0192943	0.068575
Lus10003361.g	0.355277	0.353316	0.269224	0.681923
Lus10032465.g	0.355294	2.33683	3.55572	5.48789
Lus10005634.g	0.355439	0.110686	0.125428	0.154317
Lus10008255.g	0.355554	0.373415	0.36109	0.330597
Lus10036763.g	0.355586	0.342118	0.306656	0.22043
Lus10022860.g	0.355666	0.259138	0.22931	0.270432
Lus10005525.g	0.355728	0.158427	0.243258	1.0376
Lus10014648.g	0.356011	0.620477	0.541822	0.754419
Lus10027184.g	0.356064	0.343423	0.27134	0.206592
Lus10002336.g	0.356082	0.418819	0.722066	0.683602
Lus10026107.g	0.356381	0.387088	0.204865	0.412981
Lus10013618.g	0.356385	0.347587	0.298277	0.314105
Lus10028030.g	0.35651	0.302225	0.174956	0.00862575
Lus10009044.g	0.356708	0.381569	0.500486	0.434377
Lus10003149.g	0.356716	0.31991	0.49876	0.402709
Lus10012228.g	0.356803	0.241688	0.203889	0.142765
Lus10031077.g	0.356944	0.344785	0.591711	0.566402
Lus10042149.g	0.357085	0.438484	0.417478	0.809754
Lus10007359.g	0.357331	0.376494	0.229866	0.205368
Lus10007601.g	0.357493	0.410135	0.39645	0.635956
Lus10016354.g	0.357639	0.323382	0.32601	0.539966
Lus10013759.g	0.357715	0.286211	0.29206	0.57478
Lus10029049.g	0.35774	0.443089	0.388789	0.461694
Lus10040953.g	0.357883	0.435544	0.442992	0.343922
Lus10032310.g	0.358146	0.525098	0.509726	0.299943
Lus10010616.g	0.358634	0.469019	0.506265	0.378968
Lus10036861.g	0.358741	0.433875	0.381992	0.339821
Lus10020559.g	0.358853	0.337918	0.41459	0.534712
Lus10034544.g	0.358965	0.572576	0.313997	0.178292
Lus10002277.g	0.358978	0.221457	0.298264	0.197256
Lus10013034.g	0.359021	0.435822	0.38222	0.22819
Lus10035932.g	0.359087	0.340796	0.195828	0.160777
Lus10022888.g	0.359689	0.64003	0.436829	0.668562
Lus10019717.g	0.359766	0.445279	0.363583	0.417887
Lus10039523.g	0.359801	0.441311	0.289749	0.445393
Lus10037257.g	0.359888	0.343539	0.436669	0.533377
Lus10020993.g	0.359916	0.640709	0.58296	0.664908
Lus10029623.g	0.360233	0.530166	0.400632	0.432759
Lus10007683.g	0.360648	0.565849	0.304725	0.201769
Lus10010510.g	0.360843	0.204164	0.430474	0.572613
Lus10024997.g	0.360869	0.549958	0.318127	0.586953
Lus10041342.g	0.361081	0.382996	0.403996	0.487278
Lus10037733.g	0.361485	0.311074	0.371565	0.463938
Lus10008005.g	0.361606	0.553436	0.257229	0.480011
Lus10032177.g	0.361618	0.420451	0.372382	0.268685
Lus10015517.g	0.361628	0.343178	0.362823	0.453629
Lus10003204.g	0.361684	0.394864	0.523201	0.615271
Lus10036310.g	0.361701	0.124523	0.0992947	0.0902881
Lus10038173.g	0.361916	0.375081	0.249887	0.256302
Lus10041764.g	0.362062	0.380051	0.329293	0.317029
Lus10003302.g	0.362145	0.452413	0.46489	0.694074
Lus10011458.g	0.362238	0.361898	0.45216	0.523816
Lus10040786.g	0.362254	0.657448	0.469541	1.62897
Lus10023972.g	0.362564	0.315808	0.319352	0.450002
Lus10026521.g	0.362658	0.38037	0.35984	0.360777
Lus10013266.g	0.362831	0.235869	0.302432	0.204672
Lus10021222.g	0.363043	0.325953	0.221586	0.187751
Lus10013566.g	0.363072	0.335083	0.348842	0.337154
Lus10024508.g	0.363109	0.341449	0.363377	0.456114
Lus10016333.g	0.363731	0.401212	0.333816	0.432536
Lus10010184.g	0.363776	0.434748	0.310878	0.27501
Lus10026526.g	0.363787	0.459038	0.34695	0.318386
Lus10011036.g	0.363888	0.433264	0.411812	0.460751
Lus10007940.g	0.363944	0.57119	0.569851	0.727091
Lus10030565.g	0.364189	0.530538	0.444733	0.508266
Lus10006346.g	0.364216	0.508702	0.491476	0.389571
Lus10027823.g	0.36459	0.191805	0.17115	0.273189
Lus10017956.g	0.364831	0.51373	0.700575	0.842779
Lus10026480.g	0.364878	0.647522	0.37759	0.644811
Lus10039838.g	0.365036	1.53551	1.81669	2.5172
Lus10033645.g	0.365053	0.444827	0.339954	0.67304
Lus10037728.g	0.365148	0.256521	0.376279	0.232045
Lus10010950.g	0.365434	0.495833	0.422653	0.460307
Lus10000737.g	0.365634	0.369886	0.568105	0.497392
Lus10043435.g	0.365653	0.345731	0.427035	0.528704
Lus10008271.g	0.365919	0.478104	0.486818	0.469128
Lus10024928.g	0.365948	0.37286	0.351104	0.297989
Lus10028812.g	0.366141	0.53147	0.554693	0.858804
Lus10009066.g	0.36676	0.492484	0.849173	0.449505
Lus10002817.g	0.366934	0.451295	0.475184	0.347694
Lus10025882.g	0.366951	0.422663	0.283544	0.430643
Lus10006923.g	0.367148	0.386774	0.298003	0.356576
Lus10030793.g	0.367394	0.493217	0.487816	0.805267
Lus10041470.g	0.367513	0.201991	0.412758	0.489296
Lus10029962.g	0.367745	0.508029	0.429023	0.549757
Lus10017603.g	0.367763	0.437047	0.60226	0.501375
Lus10001027.g	0.367827	0.860968	0.660079	1.22864
Lus10042571.g	0.367872	0.450394	0.390064	0.404465
Lus10025832.g	0.367949	0.51136	0.390249	0.608248
Lus10013242.g	0.36813	0.433054	0.421468	0.405061
Lus10013569.g	0.36851	0.324578	0.476154	0.484323
Lus10037981.g	0.369025	0.444186	0.476531	0.756306
Lus10036429.g	0.369128	0.634314	0.54166	1.42203
Lus10033485.g	0.369151	0.396887	0.278959	0.200431
Lus10023948.g	0.36918	0.425281	0.458454	0.380974
Lus10020586.g	0.369618	0.267323	0.278249	0.295716
Lus10017855.g	0.369632	0.454927	0.268998	0.413342
Lus10032118.g	0.369913	0.428342	0.426264	0.792437
Lus10028448.g	0.370517	0.422632	0.304698	0.945254
Lus10033777.g	0.370556	0.291691	0.409823	0.211501
Lus10039720.g	0.370615	0.256369	0.289493	0.32709
Lus10031280.g	0.370683	0.432513	0.678129	0.940288
Lus10042127.g	0.370843	0.50206	0.494434	0.508816
Lus10037212.g	0.370953	0.489173	0.61861	0.806861
Lus10022447.g	0.371268	0.478138	0.518457	0.470156
Lus10000616.g	0.371447	0.358165	0.393716	0.314572
Lus10019763.g	0.371501	0.505922	0.407942	0.361972
Lus10028604.g	0.371881	0.295941	0.182681	0.326048
Lus10017655.g	0.372066	0.142022	0.0893995	0.165658
Lus10028864.g	0.372149	0.511194	0.452278	0.451817
Lus10027025.g	0.372263	0.397767	0.189725	0.279871
Lus10032683.g	0.372634	0.46258	0.235607	0.322447
Lus10024196.g	0.372706	0.71651	0.456866	0.434188
Lus10016728.g	0.37312	0.270775	0.24172	0.175787
Lus10040165.g	0.373671	0.616997	0.25337	0.728504
Lus10042079.g	0.373865	0.346456	0.52652	0.342269
Lus10035571.g	0.374293	0.360767	0.441865	0.633241
Lus10006545.g	0.374572	0.246564	0.0813448	0.0397301
Lus10013495.g	0.374596	0.407334	0.453614	0.554405
Lus10011396.g	0.374663	0.279386	0.13079	0.0713786
Lus10018758.g	0.375205	0.402497	0.582991	0.344216
Lus10008800.g	0.375283	0.496063	0.418016	0.554236
Lus10033580.g	0.375519	0.489414	0.521193	0.550545
Lus10026988.g	0.375878	0.369026	0.406393	0.383157
Lus10027935.g	0.375985	0.360159	0.31814	0.193463
Lus10009858.g	0.376056	0.469426	0.380933	0.556456
Lus10031454.g	0.376145	0.638415	0.468022	15.2516
Lus10007489.g	0.376203	0.440258	0.390848	0.515065
Lus10007278.g	0.376239	0.3137	0.278611	0.380652
Lus10033515.g	0.376275	0.487723	0.72415	0.619191
Lus10021217.g	0.3763	0.451678	0.743407	0.472831
Lus10042825.g	0.376422	0.265772	0.203694	0.192388
Lus10015745.g	0.376542	0.272069	0.295311	0.242789
Lus10012554.g	0.376566	0.413458	0.571998	0.729972
Lus10008186.g	0.376663	0.198629	0.230583	0.144437
Lus10017436.g	0.376708	0.344967	0.286915	0.388674
Lus10033620.g	0.376806	0.420857	0.361245	0.337831
Lus10010511.g	0.377252	0.474382	0.810236	0.926285
Lus10030967.g	0.377268	0.17594	0.0299011	0.106103
Lus10042836.g	0.377588	0.278689	0.633048	1.06771
Lus10002807.g	0.37761	0.285963	0.291679	1.83836
Lus10033953.g	0.377652	0.345288	0.268969	0.242494
Lus10007960.g	0.377664	0.459478	0.212863	1.18809
Lus10013614.g	0.377803	0.397791	0.415867	0.294335
Lus10036782.g	0.378323	0.556143	0.431373	0.552692
Lus10037782.g	0.378616	0.443067	0.539101	0.800136
Lus10027726.g	0.378681	0.248804	0.412481	0.37954
Lus10018036.g	0.378885	0.484434	0.571756	0.660492
Lus10033931.g	0.379074	0.400332	0.727981	0.656685
Lus10037394.g	0.379325	0.366395	0.433951	0.390731
Lus10005048.g	0.379427	0.489593	0.592126	0.790914
Lus10003629.g	0.379849	0.617273	0.582826	0.794769
Lus10032245.g	0.380044	0.415588	0.222144	0.239119
Lus10029420.g	0.380119	0.400079	0.230661	0.291425
Lus10027741.g	0.380433	0.474495	0.418395	0.439134
Lus10038050.g	0.380506	0.574962	0.521178	0.635057
Lus10036230.g	0.38055	0.381517	0.307538	0.344638
Lus10037840.g	0.380609	0.333631	0.266782	0.160431
Lus10017527.g	0.380622	0.436596	0.338781	0.440071
Lus10038374.g	0.380816	0.75683	0.672212	0.372854
Lus10033264.g	0.380876	0.429808	0.374401	0.42339
Lus10034427.g	0.381062	0.371391	0.368098	0.232024
Lus10032104.g	0.381274	0.443318	0.890841	1.0447
Lus10026155.g	0.381509	0.668523	0.586063	0.736454
Lus10030183.g	0.381531	0.51677	0.640198	1.05526
Lus10012027.g	0.381537	0.466861	0.432238	0.404655
Lus10003324.g	0.381726	0.302704	0.22157	0.218728
Lus10033337.g	0.38243	0.445951	0.389066	0.462958
Lus10036580.g	0.382545	0.434317	0.378968	0.351171
Lus10036036.g	0.382574	0.492403	0.475751	0.384612
Lus10035205.g	0.383002	0.351734	0.304934	0.367531
Lus10015648.g	0.383062	0.188391	0.216329	0.23041
Lus10024572.g	0.383207	0.491692	0.467047	0.64893
Lus10041199.g	0.383301	0.503023	0.814559	1.15808
Lus10018088.g	0.383317	0.433132	0.431665	0.612313
Lus10020696.g	0.383674	0.00690714	0.207192	0.0452075
Lus10023096.g	0.383893	0.0963828	0.0399083	0
Lus10003096.g	0.384208	0.488459	0.409636	0.260261
Lus10004518.g	0.384444	0.830374	0.564694	0.973601
Lus10012075.g	0.384838	0.416637	0.504229	0.518275
Lus10006075.g	0.385071	2.75678	0.674629	2.35812
Lus10005603.g	0.385204	0.349142	0.293243	0.18208
Lus10014086.g	0.385237	0.471032	0.429085	0.565756
Lus10012724.g	0.385584	0.80727	1.03164	1.93383
Lus10001118.g	0.385771	0.395793	0.506487	0.393441
Lus10008544.g	0.385979	0.281073	0.321474	0.605466
Lus10007550.g	0.385999	0.590366	0.519178	0.43375
Lus10015036.g	0.386588	0.708368	0.687221	0.616088
Lus10007349.g	0.386844	0.705784	0.90323	2.53152
Lus10043267.g	0.387171	0.292219	0.244709	0.349691
Lus10024457.g	0.388025	0.49801	0.435449	0.368344
Lus10026957.g	0.388188	0.392811	0.523306	0.503743
Lus10009483.g	0.388205	0.453015	0.330374	0.509977
Lus10025401.g	0.388371	0.446174	0.438613	0.46611
Lus10014316.g	0.388389	0.379596	0.324213	0.169045
Lus10031591.g	0.388536	0.298922	0.305511	0.48772
Lus10031293.g	0.388616	0.505125	0.423755	0.49246
Lus10009623.g	0.388733	0.111143	0.0663769	0.0290428
Lus10003646.g	0.388752	0.339413	0.318308	0.171862
Lus10034999.g	0.389081	0.439272	0.436033	0.277398
Lus10026304.g	0.389363	0.421608	0.294411	0.238103
Lus10001179.g	0.389612	0.258222	0.196002	0.219179
Lus10017767.g	0.389709	0.304398	0.219499	0.411409
Lus10020268.g	0.389714	0.474698	0.485607	0.631491
Lus10012345.g	0.389814	0.200787	0.140699	0.0791209
Lus10014161.g	0.389934	0.480589	0.401839	0.506332
Lus10009995.g	0.39005	0.513513	0.357766	0.470554
Lus10041702.g	0.390089	0.448381	0.650891	0.757612
Lus10034507.g	0.390155	0.488883	0.341471	0.640505
Lus10015837.g	0.390518	0.427765	0.446284	0.898506
Lus10007592.g	0.390805	0.287669	0.463083	0.50172
Lus10009824.g	0.390977	0.324374	0.419949	0.576445
Lus10010902.g	0.39119	0.458055	0.501514	0.348098
Lus10009637.g	0.391217	0.558664	0.523508	0.384136
Lus10024685.g	0.391296	0.548047	0.507465	0.588342
Lus10034680.g	0.391303	0.395412	0.271077	0.317251
Lus10001848.g	0.391867	0.377636	0.171113	0.354552
Lus10040222.g	0.391897	0.436035	0.242499	0.40736
Lus10037797.g	0.391994	0.317348	0.282668	2.4988
Lus10002736.g	0.392291	0.510827	0.461038	0.508524
Lus10024882.g	0.39238	0.817947	0.836486	0.835937
Lus10042111.g	0.392455	0.414342	0.38899	0.450225
Lus10042593.g	0.392671	0.380823	0.381079	0.584242
Lus10016351.g	0.392914	0.516678	0.654105	1.21834
Lus10006944.g	0.393317	0.501437	0.408984	0.450865
Lus10014744.g	0.393943	0.452496	0.555602	0.692655
Lus10041284.g	0.393955	0.655685	0.407737	0.294444
Lus10017765.g	0.393963	0.681378	0.75008	0.683258
Lus10034408.g	0.394028	0.480374	0.582179	0.492295
Lus10027034.g	0.394098	0.329005	0.428607	0.451916
Lus10022864.g	0.394225	0.551853	0.556546	0.785707
Lus10010724.g	0.39431	0.322131	0.238371	0.417916
Lus10019676.g	0.394316	1.06588	1.54638	2.99955
Lus10014709.g	0.39439	0.396458	0.30548	0.495991
Lus10042299.g	0.394441	0.278141	0.280994	1.27019
Lus10025178.g	0.39459	0.396695	0.227024	0.168941
Lus10014011.g	0.394886	0.291011	0.320442	0.299802
Lus10033358.g	0.395108	0.225869	0.273541	0.272322
Lus10026130.g	0.395777	0.331158	0.452763	0.445294
Lus10025842.g	0.395849	0.26737	0.391497	6.82285
Lus10039775.g	0.396029	0.37656	0.314069	0.968534
Lus10010806.g	0.396149	0.428158	0.343728	0.361975
Lus10007947.g	0.396306	0.418078	0.523773	0.467361
Lus10020372.g	0.396392	0.152536	0.0427478	0.0869543
Lus10007178.g	0.396453	0.418631	0.598128	0.338012
Lus10041391.g	0.396528	0.353563	0.493119	0.68166
Lus10015997.g	0.397198	0.442457	0.380162	0.341395
Lus10027763.g	0.397269	0.49241	0.508512	0.479637
Lus10023931.g	0.39742	0.282187	0.405056	0.391116
Lus10026597.g	0.397628	0.32846	0.22176	0.877601
Lus10001346.g	0.397818	0.383745	0.303703	0.122339
Lus10005588.g	0.397906	0.540192	0.633784	0.808865
Lus10042208.g	0.398317	0.425531	0.382333	0.327391
Lus10021227.g	0.398665	0.256228	0.213116	0.26037
Lus10001735.g	0.398991	0.641027	0.41781	0.493864
Lus10035100.g	0.39915	0.50745	0.510302	0.578866
Lus10018176.g	0.399169	0.308664	0.203276	0.149556
Lus10004897.g	0.399171	0.219785	0.335178	0.329305
Lus10029231.g	0.399827	0.389837	0.289948	0.270614
Lus10026974.g	0.399917	0.434865	0.336663	0.131363
Lus10033853.g	0.400204	0.261183	0.134052	0.108335
Lus10032395.g	0.400417	0.154191	0.453514	0.0514458
Lus10024399.g	0.400475	0.533602	0.596551	0.596822
Lus10013901.g	0.400783	0.0407955	0.0844838	0.0774515
Lus10009290.g	0.401012	0.334485	0.511795	0.302978
Lus10021848.g	0.401261	0.337956	0.225278	0.112199
Lus10032574.g	0.401353	0.44525	0.599469	1.24796
Lus10026816.g	0.401451	0.484694	0.439457	1.39549
Lus10014518.g	0.401513	0.330458	0.349609	0.207081
Lus10029854.g	0.4016	0.483526	0.514454	0.70567
Lus10003992.g	0.402202	0.289111	0.363987	0.220437
Lus10011808.g	0.402345	0.24687	0.375462	0.270934
Lus10040909.g	0.402415	0.449216	0.327123	0.511846
Lus10035396.g	0.402723	0.302218	0.381594	0.426386
Lus10033807.g	0.402733	0.371393	0.323287	0.320804
Lus10013017.g	0.40276	0.313175	0.374714	0.414694
Lus10040167.g	0.402795	0.705536	0.752783	0.55086
Lus10034970.g	0.402845	0.393824	0.284556	0.210937
Lus10004872.g	0.402988	0.403807	0.289128	0.352894
Lus10015559.g	0.403982	0.383832	0.543892	0.50155
Lus10012985.g	0.404051	0.658761	0.404202	0.582093
Lus10039015.g	0.404095	0.595049	0.570705	1.42581
Lus10002351.g	0.404309	0.593429	0.365607	0.586848
Lus10030363.g	0.404313	0.476052	0.441322	0.38184
Lus10028810.g	0.404491	0.519131	0.677698	0.694547
Lus10032186.g	0.404543	0.195766	0.449998	0.654938
Lus10039873.g	0.404639	0.36922	0.406653	0.314495
Lus10004556.g	0.405439	0.506074	0.658047	0.696723
Lus10020114.g	0.40585	0.5633	0.426667	0.888299
Lus10032979.g	0.405904	0.265093	0.217393	0.201494
Lus10030905.g	0.405936	0.399827	0.401226	0.312744
Lus10032671.g	0.40646	0.227343	0.223184	0.164903
Lus10036929.g	0.406521	0.618222	0.737735	1.21486
Lus10038132.g	0.406536	0.440108	0.499537	0.544701
Lus10026412.g	0.40665	0.638564	0.444711	0.345223
Lus10018925.g	0.407337	0.494856	0.380156	0.466894
Lus10016065.g	0.40736	0.447109	0.524337	0.487045
Lus10020734.g	0.407699	0.491618	0.426831	0.337899
Lus10000888.g	0.407912	0.455239	0.419971	0.492545
Lus10002216.g	0.40817	0.449633	0.427558	0.505286
Lus10036813.g	0.40839	0.31534	0.305086	0.135058
Lus10000387.g	0.40847	0.392038	0.440391	0.356019
Lus10029495.g	0.408575	0.430405	0.360769	0.359864
Lus10015895.g	0.408736	0.268168	0.33529	0.337962
Lus10018226.g	0.408746	0.446954	0.372742	0.456268
Lus10007811.g	0.409133	0.34979	0.222182	0.197915
Lus10036197.g	0.409147	0.31128	0.382201	0.220253
Lus10024877.g	0.409175	0.424666	0.420543	0.508166
Lus10008155.g	0.409285	0.357261	0.253374	0.307974
Lus10016205.g	0.409391	0.782753	0.945422	5.27885
Lus10040113.g	0.409463	0.42998	0.562851	0.480835
Lus10018083.g	0.409543	0.235555	0.292326	0.232924
Lus10009176.g	0.409901	0.318697	0.339945	0.533407
Lus10007482.g	0.409993	0.691608	0.547421	0.639466
Lus10014492.g	0.410049	0.292606	0.470043	0.467026
Lus10012218.g	0.410087	0.340192	0.426604	0.308728
Lus10012281.g	0.410272	0.401019	0.540717	0.912838
Lus10030717.g	0.410547	0.476052	0.250885	0.424757
Lus10041594.g	0.410807	0.383983	0.550658	0.487517
Lus10036436.g	0.411179	0.464538	0.357761	0.341707
Lus10014127.g	0.411777	0.358429	0.263558	0.298778
Lus10031350.g	0.411915	0.521133	0.480728	0.69894
Lus10004955.g	0.412136	0.372339	0.352896	0.297782
Lus10027024.g	0.412572	0.44961	0.385716	0.44133
Lus10006712.g	0.412858	0.301478	0.428241	0.228164
Lus10012240.g	0.412858	0.347837	0.559251	0.552602
Lus10041131.g	0.413504	0.447033	0.497662	0.565507
Lus10019155.g	0.413536	0.466897	0.444074	0.289329
Lus10004020.g	0.413617	0.383018	0.393499	0.763709
Lus10028461.g	0.414559	0.435556	0.328353	0.283333
Lus10000962.g	0.41473	0.350111	0.285339	0.310373
Lus10016219.g	0.414753	0.397506	0.50424	0.426606
Lus10041634.g	0.414754	1.15361	1.44002	0.697146
Lus10027684.g	0.414933	0.375575	0.212479	0.143422
Lus10043304.g	0.415198	0.542686	0.441911	0.29803
Lus10038059.g	0.415634	0.367467	0.231856	0.265864
Lus10033439.g	0.415657	1.09005	1.00986	0.988909
Lus10026690.g	0.415867	0.514985	0.384899	0.57153
Lus10017880.g	0.415959	0.214385	0.274107	0.134799
Lus10039512.g	0.415971	0.337674	0.395265	0.723134
Lus10026147.g	0.416077	0.819401	0.858136	1.02245
Lus10027586.g	0.416077	0.617191	0.359362	1.07569
Lus10028519.g	0.416778	0.468218	1.00593	0.82471
Lus10038304.g	0.417045	0.675567	0.805699	0.521821
Lus10036584.g	0.417166	0.446596	0.557938	0.326456
Lus10042352.g	0.417286	0.294152	0.329391	0.696846
Lus10035142.g	0.417568	0.378656	0.362374	0.397749
Lus10024107.g	0.417703	0.571118	0.600075	0.532597
Lus10008771.g	0.417803	0.41734	0.454403	0.639675
Lus10031790.g	0.417804	0.373242	0.677656	0.94377
Lus10013048.g	0.418015	1.47827	0.954462	2.08
Lus10024378.g	0.418115	0.379058	0.347891	0.315732
Lus10025379.g	0.418879	0.338245	0.320227	0.271304
Lus10025198.g	0.419049	0.132087	0.211163	0.0677556
Lus10011995.g	0.419173	0.395883	0.386015	0.394437
Lus10002111.g	0.419302	0.34917	0.396154	0.493979
Lus10040989.g	0.419392	0.430088	0.38005	0.448908
Lus10006550.g	0.419841	0.25893	0.408348	1.41771
Lus10018042.g	0.420148	0.169245	0.133264	0.237683
Lus10001591.g	0.420418	0.438247	0.350845	0.239242
Lus10006315.g	0.420495	0.558911	0.606523	0.650785
Lus10014922.g	0.420498	0.45768	0.536121	0.600296
Lus10032143.g	0.420642	0.598319	0.583393	0.908038
Lus10022683.g	0.420891	0.402148	0.381259	0.47065
Lus10001985.g	0.421001	0.526367	0.689803	0.747186
Lus10033123.g	0.421673	0.524694	0.447299	0.432976
Lus10019300.g	0.421996	0.474077	0.439452	0.831636
Lus10041719.g	0.422007	0.851983	1.7487	4.85783
Lus10007767.g	0.422052	0.286384	0.261018	0.597433
Lus10039289.g	0.422143	0.170258	0.188341	0.075387
Lus10016672.g	0.422324	0.496052	0.583343	0.537638
Lus10027007.g	0.422566	0.443728	0.340552	0.383538
Lus10012880.g	0.422925	0.363553	0.382177	0.36436
Lus10022591.g	0.422956	0.451433	0.444479	0.700916
Lus10000999.g	0.423147	0.400529	0.473107	0.411698
Lus10032179.g	0.42316	0.388276	0.36398	0.344941
Lus10028212.g	0.423203	0.338134	0.298896	0.214188
Lus10004979.g	0.423372	0.773011	0.62883	1.27733
Lus10017637.g	0.423518	0.334136	0.357937	0.546831
Lus10035039.g	0.423556	0.050509	0.0658751	0.0280659
Lus10030737.g	0.424175	0.483026	0.478254	0.655083
Lus10013336.g	0.424344	0.224245	0.211613	0.404132
Lus10041818.g	0.424406	0.509761	0.536098	0.564623
Lus10035364.g	0.424653	0.0616556	0.440497	0.202872
Lus10040298.g	0.425001	0.425464	0.57027	0.80013
Lus10036524.g	0.425069	0.525237	0.464903	0.654489
Lus10036852.g	0.425259	0.369334	0.395513	0.230013
Lus10042243.g	0.425676	0.542711	0.463362	1.3907
Lus10008749.g	0.425708	0.28819	0.224404	0.243363
Lus10025729.g	0.425714	0.357208	0.147729	0.0423668
Lus10019232.g	0.425762	0.499393	0.411614	0.620225
Lus10017036.g	0.426265	0.344202	0.409553	0.188708
Lus10042926.g	0.42632	0.439515	0.512954	0.514368
Lus10001395.g	0.427067	0.279634	0.491953	0.355116
Lus10014771.g	0.427069	0.330331	0.415387	0.440174
Lus10000372.g	0.427189	0.331073	0.35027	0.335765
Lus10013873.g	0.427336	0.546687	0.385974	0.402432
Lus10038145.g	0.42742	0.533565	0.254613	0.446196
Lus10021659.g	0.427635	0.426332	0.436822	0.630882
Lus10006239.g	0.428154	0.70658	0.568071	0.906829
Lus10025580.g	0.428282	0.274446	0.393956	0.450655
Lus10030721.g	0.42838	0.527483	0.425223	0.452309
Lus10031937.g	0.428675	0.551972	0.651868	0.868768
Lus10031046.g	0.428735	0.611838	0.680981	1.60359
Lus10004588.g	0.42884	0.450196	0.598756	0.595476
Lus10001463.g	0.428841	0.335889	0.298391	0.300123
Lus10014231.g	0.428881	0.452056	0.406506	0.567697
Lus10029406.g	0.428897	0.0646702	0.060412	0
Lus10006234.g	0.429156	0.59606	0.833992	1.06248
Lus10041141.g	0.429244	0.450489	0.571728	0.58206
Lus10030511.g	0.42934	0.419456	0.296723	0.412041
Lus10001266.g	0.4294	0.490788	0.320646	0.43624
Lus10038063.g	0.429627	0.610053	0.344499	0.538916
Lus10004509.g	0.429699	0.592603	0.495233	0.712287
Lus10027328.g	0.429699	0.856566	0.542773	0.623822
Lus10029056.g	0.429727	0.464955	0.297224	0.406929
Lus10004531.g	0.429736	0.403436	0.324303	0.338538
Lus10023127.g	0.430097	0.394272	0.659474	0.954591
Lus10026045.g	0.430108	0.392609	0.34346	0.242945
Lus10032882.g	0.430178	0.528916	0.720377	0.553187
Lus10030093.g	0.430379	0.335744	0.294404	0.34948
Lus10030082.g	0.430459	0.467018	0.48401	0.465269
Lus10020723.g	0.430553	0.602794	0.779451	0.574078
Lus10038833.g	0.430792	0.636736	0.659849	0.656115
Lus10022093.g	0.431027	0.559546	0.568562	0.334942
Lus10031237.g	0.431033	0.327225	0.486737	0.6216
Lus10006310.g	0.431102	0.189335	0.229567	0.0907745
Lus10034020.g	0.431132	0.279844	0.214862	0.234781
Lus10026213.g	0.431169	0.322063	0.333801	0.219281
Lus10017210.g	0.432234	0.713555	0.471558	0.808453
Lus10013069.g	0.433151	0.465489	0.641471	1.05222
Lus10006957.g	0.433213	0.473724	0.373478	0.376108
Lus10003384.g	0.433347	0.593501	0.596197	0.700201
Lus10028343.g	0.433488	0.242101	0.195454	0.222709
Lus10026112.g	0.433569	0.529324	0.273359	0.155726
Lus10030127.g	0.433749	0.51808	0.30047	0.31555
Lus10015993.g	0.433963	0.421788	0.314608	0.436028
Lus10016493.g	0.434148	0.538763	0.549791	0.801308
Lus10035549.g	0.434168	0.484463	0.454032	0.644869
Lus10024069.g	0.43461	0.437935	0.360003	0.394541
Lus10014301.g	0.434632	0.2137	0.196543	0.587652
Lus10037166.g	0.434686	0.441561	0.427702	0.339802
Lus10005626.g	0.434782	0.348439	0.323575	0.250257
Lus10013596.g	0.434988	0.453082	0.448327	0.661337
Lus10006785.g	0.43513	0.450895	0.38123	0.325552
Lus10039050.g	0.435344	0.427023	0.386082	0.413499
Lus10030506.g	0.435418	0.552367	0.467803	0.471122
Lus10020315.g	0.435492	0.479741	0.474073	0.406016
Lus10018663.g	0.435731	0.53948	0.420426	0.542662
Lus10039723.g	0.435739	0.483363	0.40531	0.407441
Lus10025553.g	0.435744	0.636125	0.584194	0.72846
Lus10035073.g	0.43601	0.329493	0.260469	0.591598
Lus10025784.g	0.436141	0.564078	0.619615	0.76402
Lus10007726.g	0.436183	0.554507	0.458911	0.524294
Lus10028092.g	0.436336	0.404728	0.35099	0.447772
Lus10021185.g	0.436433	0.517298	0.408001	0.574465
Lus10009298.g	0.436502	0.432317	0.470777	0.411689
Lus10034267.g	0.436755	0.395986	0.36603	0.224351
Lus10026587.g	0.437037	0.344479	0.293191	0.231197
Lus10024132.g	0.437044	0.368833	0.360849	0.436368
Lus10031018.g	0.43717	0.505343	0.398218	0.752929
Lus10017090.g	0.437347	0.537441	0.471533	0.528673
Lus10017606.g	0.437358	0.420487	0.581733	0.656304
Lus10036885.g	0.437439	0.368098	0.438693	0.360049
Lus10024936.g	0.437581	0.437608	0.339922	0.352373
Lus10034622.g	0.437691	0.488192	0.41397	0.502655
Lus10032028.g	0.437766	0.313955	0.710572	0.228909
Lus10040759.g	0.43777	0.262834	0.141525	0.525538
Lus10007985.g	0.438151	0.252487	0.284318	0.187097
Lus10030172.g	0.438159	0.469216	0.676869	0.493567
Lus10012719.g	0.438316	0.409743	0.580573	0.714418
Lus10020193.g	0.438512	0.408778	0.585723	0.204688
Lus10003877.g	0.438745	0.607952	0.62887	0.705859
Lus10003525.g	0.439023	0.440828	0.402031	0.329678
Lus10025927.g	0.43909	0.61716	0.575666	0.325085
Lus10039935.g	0.43958	0.263843	0.163371	0.149945
Lus10039509.g	0.439969	0.578398	0.429408	0.697614
Lus10021171.g	0.439972	0.570507	0.5928	0.488948
Lus10016253.g	0.440237	0.337002	0.320966	0.145578
Lus10030193.g	0.440265	0.485227	0.622339	0.945031
Lus10001881.g	0.440291	0.510851	0.58964	1.30909
Lus10010046.g	0.440345	0.492999	0.556477	0.516723
Lus10038083.g	0.440421	0.436086	0.285877	0.629433
Lus10041969.g	0.440788	0.33015	0.383603	0.583019
Lus10035802.g	0.440807	0.500531	0.424174	0.399861
Lus10030209.g	0.44097	0.474633	0.431489	0.42604
Lus10017951.g	0.441259	0.0939709	0.221478	0.0279885
Lus10015368.g	0.441348	0.38374	0.511106	0.425897
Lus10020587.g	0.441381	0.488082	0.227603	0.367528
Lus10025489.g	0.441484	0.823619	0.569617	0.608034
Lus10005384.g	0.441756	0.570749	0.649703	0.666033
Lus10043230.g	0.44193	0.456232	0.697647	0.84347
Lus10018517.g	0.442113	0.328738	0.373037	0.316868
Lus10033384.g	0.442225	0.385654	0.432134	0.475547
Lus10030941.g	0.442508	0.16149	0.0824105	0.105051
Lus10008598.g	0.442647	0.514731	0.466614	1.7431
Lus10033357.g	0.442681	0.203932	0.310276	0.298829
Lus10025623.g	0.442748	0.173285	0.175274	0.100343
Lus10020172.g	0.442937	0.47509	0.346113	0.244776
Lus10037322.g	0.443361	0.37672	0.306427	0.345264
Lus10006695.g	0.443489	0.349285	0.320973	0.421978
Lus10038480.g	0.4436	0.485647	0.665094	0.928671
Lus10039078.g	0.443773	0.426209	0.448405	0.5122
Lus10021098.g	0.44382	0.0388955	0.0545563	0.0450909
Lus10039864.g	0.443993	0.559397	0.73037	0.482869
Lus10003706.g	0.444047	0.631973	0.608952	0.654734
Lus10028032.g	0.444356	1.13405	0.899057	1.65392
Lus10000386.g	0.444403	0.443112	0.80458	0.736106
Lus10012598.g	0.444622	0.492753	0.592601	0.873446
Lus10027197.g	0.445045	0.87339	0.798912	0.61162
Lus10010931.g	0.445269	0.647284	0.664002	0.752786
Lus10016731.g	0.445286	0.227691	0.276621	0.167601
Lus10035255.g	0.44539	0.381496	0.246191	0.180721
Lus10027663.g	0.445457	0.412306	0.450294	0.446893
Lus10005275.g	0.445771	0.440685	0.544177	0.640845
Lus10040323.g	0.445906	0.295126	0.392352	0.315829
Lus10020848.g	0.446284	0.212009	0.167605	0.273021
Lus10016860.g	0.446612	0.341672	0.21156	0.333567
Lus10029973.g	0.44668	0.467203	0.386854	0.494588
Lus10038254.g	0.446729	0.361577	0.365598	0.353229
Lus10020309.g	0.446887	0.581993	0.507089	0.310905
Lus10008768.g	0.447027	0.588418	0.774474	1.23715
Lus10014207.g	0.447293	0.389926	0.334309	0.351903
Lus10011964.g	0.447374	0.190388	0.170811	0.398525
Lus10030400.g	0.447385	0.474116	0.614793	0.729577
Lus10021887.g	0.447508	0.374984	0.44649	0.503114
Lus10017925.g	0.447555	1.19876	2.87674	6.4975
Lus10004157.g	0.448603	0.356574	0.288321	0.296685
Lus10043466.g	0.448773	0.569968	0.54148	0.655646
Lus10008518.g	0.448855	0.514452	0.584353	0.934894
Lus10027340.g	0.449137	0.398686	0.193287	0.195398
Lus10041825.g	0.449586	0.5254	0.197077	0.140493
Lus10011707.g	0.449901	0.396935	0.556833	0.540686
Lus10021333.g	0.450004	0.4541	0.546942	0.568114
Lus10042551.g	0.450201	0.271668	0.332239	0.240278
Lus10011183.g	0.450482	0.473747	0.552007	0.429856
Lus10014452.g	0.450523	0.453297	0.437728	0.292456
Lus10031922.g	0.450793	0.170361	0.325511	0.0194474
Lus10002907.g	0.450925	0.3796	0.470647	7.96629
Lus10000754.g	0.45105	0.661873	0.490029	0.509731
Lus10017216.g	0.451094	0.290731	0.339254	0.854713
Lus10015906.g	0.451262	0.476038	0.60808	0.751102
Lus10040142.g	0.451351	0.472663	0.267727	0.176684
Lus10017744.g	0.45156	0.891444	1.03188	1.21755
Lus10038554.g	0.45182	0.338913	0.392251	0.434966
Lus10032214.g	0.451849	0.415783	0.492428	0.348246
Lus10007790.g	0.451934	0.288343	0.218611	0.247392
Lus10024707.g	0.451964	0.414124	0.924452	0.805815
Lus10041273.g	0.452401	0.737939	0.353787	2.38215
Lus10018716.g	0.452758	0.230963	0.376172	0.382123
Lus10027454.g	0.45289	0.277672	0.400083	0.0896509
Lus10018162.g	0.452911	0.10672	0.0253904	0
Lus10034566.g	0.453013	0.44038	0.420683	0.365858
Lus10028324.g	0.453567	0.798181	0.631891	1.08148
Lus10031306.g	0.453912	0.758073	0.689726	0.460392
Lus10028640.g	0.454055	0.583455	0.623554	0.364657
Lus10007848.g	0.454442	0.590288	0.541155	0.710539
Lus10030319.g	0.454446	0.52446	0.429191	0.441865
Lus10011456.g	0.454524	0.589227	0.612039	0.681925
Lus10034614.g	0.454808	0.293573	0.295426	0.166399
Lus10014138.g	0.454869	0.58474	0.406755	0.479315
Lus10008167.g	0.45492	0.297153	0.377018	0.37609
Lus10024023.g	0.455013	0.478954	0.340129	0.331978
Lus10022191.g	0.455848	0.534124	1.97814	5.19892
Lus10021955.g	0.456572	0.331926	0.41968	0.381533
Lus10018926.g	0.456726	1.08201	1.41513	3.75679
Lus10002848.g	0.45679	0.441325	0.400495	0.516554
Lus10036562.g	0.45686	0.493089	0.278964	0.294148
Lus10018154.g	0.457228	0.109793	0.0386586	0.041432
Lus10020171.g	0.457392	0.58913	0.472422	0.472758
Lus10028748.g	0.457728	0.55152	0.566212	1.05648
Lus10009073.g	0.458404	0.482142	0.629043	0.671484
Lus10012336.g	0.458456	0.421398	0.342549	0.264973
Lus10000327.g	0.458716	0.353439	0.639815	0.875249
Lus10022721.g	0.459054	0.532286	0.337608	0.255624
Lus10014396.g	0.459237	0.484254	0.562871	0.750715
Lus10041446.g	0.459595	0.363476	0.256509	0.348016
Lus10041249.g	0.459786	0.501904	0.492407	0.533719
Lus10036842.g	0.460012	0.303089	0.269648	0.137854
Lus10011833.g	0.460313	0.768171	0.767116	0.770892
Lus10042300.g	0.460458	0.554421	0.712767	1.98717
Lus10008869.g	0.460635	0.607505	0.575952	0.62248
Lus10030348.g	0.460649	0.420762	0.388529	0.314044
Lus10027550.g	0.460673	0.488689	0.318328	0.34563
Lus10011500.g	0.460837	0.432968	0.407393	0.335349
Lus10004010.g	0.460994	0.57196	0.575761	0.601002
Lus10020672.g	0.461271	0.417814	0.524177	0.34886
Lus10012551.g	0.461319	0.475083	0.354175	0.299669
Lus10012927.g	0.461366	0.572865	0.423994	0.311834
Lus10004441.g	0.461653	0.677192	0.592409	0.597297
Lus10000687.g	0.461671	0.751058	0.680824	1.43052
Lus10003489.g	0.462409	0.661418	0.795527	0.911666
Lus10025010.g	0.46328	0.578639	0.451501	0.463475
Lus10040154.g	0.463335	0.347394	0.442849	0.577509
Lus10026937.g	0.463524	0.519895	0.466959	0.401364
Lus10021587.g	0.463641	0.456626	0.491576	0.569102
Lus10011404.g	0.463886	0.364603	0.348518	0.337533
Lus10034531.g	0.464277	0.854706	0.751707	0.459847
Lus10031804.g	0.464596	0.450848	0.579355	1.14371
Lus10007959.g	0.464686	0.470405	0.139952	0.210944
Lus10012524.g	0.464945	0.453656	0.478166	0.482215
Lus10022840.g	0.464969	0.525303	0.582859	0.597726
Lus10029608.g	0.465353	0.290709	0.324476	0.618916
Lus10002278.g	0.465443	0.650588	0.610637	0.968515
Lus10004251.g	0.465586	0.170512	0.2097	0.130951
Lus10015882.g	0.465691	0.434709	0.404259	0.38442
Lus10003436.g	0.466054	0.382875	0.293014	0.12884
Lus10011597.g	0.466116	0.61988	1.25435	1.93659
Lus10041916.g	0.466662	0.326318	0.308536	0.162033
Lus10002550.g	0.46701	0.331991	0.475907	0.342905
Lus10035820.g	0.467124	0.431431	0.676941	0.579687
Lus10025534.g	0.467345	0.418099	0.368893	0.580158
Lus10012893.g	0.467473	0.402982	0.488468	0.515202
Lus10022243.g	0.467473	0.335194	0.37623	0.282201
Lus10037767.g	0.467782	0.461508	0.522143	0.673831
Lus10031109.g	0.468035	0.325538	0.196919	0.107493
Lus10041722.g	0.468156	0.533009	0.623901	0.685231
Lus10034303.g	0.468836	0.522094	0.386046	0.705887
Lus10017708.g	0.468927	0.691929	0.461099	0.323841
Lus10025707.g	0.468964	0.528462	0.67577	1.10621
Lus10021884.g	0.469063	0.408975	0.378808	0.291854
Lus10021025.g	0.469165	0.392789	0.31635	0.730957
Lus10006763.g	0.469175	0.306721	0.240816	0.11247
Lus10006337.g	0.469605	0.590635	0.474516	0.438787
Lus10038942.g	0.47014	0.391983	0.427103	0.728416
Lus10042291.g	0.47026	0.321037	0.595732	0.673149
Lus10017540.g	0.47123	0.535454	0.661153	0.748244
Lus10033052.g	0.471678	0.748356	0.891131	1.76336
Lus10023163.g	0.472334	0.490342	0.763832	0.808474
Lus10025085.g	0.472661	0.546625	0.625087	0.734416
Lus10018303.g	0.472839	0.307815	0.295252	0.249829
Lus10032934.g	0.472882	0.622006	0.676225	0.882017
Lus10035262.g	0.47327	0.401803	0.332289	0.29815
Lus10039159.g	0.473273	0.464553	0.582728	0.578216
Lus10036391.g	0.473705	0.337952	0.264537	0.295164
Lus10039327.g	0.473783	0.446584	0.433753	0.381115
Lus10039096.g	0.473805	0.641983	0.566934	0.782085
Lus10040419.g	0.473813	0.354802	0.30187	0.491942
Lus10035343.g	0.474245	0.295359	0.703739	0.804487
Lus10037320.g	0.474383	0.608196	0.600938	0.687248
Lus10012794.g	0.474419	0.605533	0.511902	0.690033
Lus10030469.g	0.474547	0.439091	0.293226	0.0570578
Lus10019657.g	0.47488	0.569263	0.46639	0.974553
Lus10030624.g	0.47496	0.482671	0.538117	0.571582
Lus10039295.g	0.475015	0.475504	0.244406	0.312098
Lus10028723.g	0.47533	0.263694	0.378412	0.250956
Lus10004646.g	0.475467	0.639934	0.593104	0.794548
Lus10023885.g	0.475553	0.377065	0.482491	0.656955
Lus10019512.g	0.475905	0.186208	0.264342	0.593101
Lus10033923.g	0.476005	0.457092	0.461695	0.435657
Lus10042586.g	0.47659	0.554196	1.24224	1.09794
Lus10020906.g	0.47692	0.376017	0.276935	0.201516
Lus10012978.g	0.477102	0.510391	0.500456	0.679026
Lus10035654.g	0.477112	0.565637	0.57082	0.412338
Lus10026989.g	0.477308	0.626459	0.65134	0.715996
Lus10002202.g	0.477427	0.995758	1.9248	3.71553
Lus10042708.g	0.477523	0.309917	0.331774	0.360736
[truncated: 28,562 more rows]

## Sheet: Supplemental Table 2
Supplemental Table 2. Flax flowering gene homologues.
a entries in blue indicate flowering gene homologues.
b the best hit to Arabidopsis genes based on a Blastp alignment performed by Wang et al. 2012.
c the Arabidopsis gene name provided by The Arabidopsis Information Resource (TAIR), version 10. Entries in blue indicate flowering genes.
d bolded gene names are those specified as putative flowering genes by Fornara et al. 2010, but are not listed in the FLOR-ID database.
e Reads Per Kilobase of transcript per Million mapped reads (RPKM) for genes are ≥0.3 during at least one age (Bai, Y., Dougherty, L., Cheng, L. et al. Uncovering co-expression gene network modules regulating fruit acidity in diverse apples. BMC Genomics 16, 612 (2015)).
Flax Gene IDa	Best-hit-arabi-nameb	TAIR10 Arabidopsis Gene Namec	ANNOTATION ON FLOR-ID (Bouché et al. 2015)d	EXPRESSEDe
Lus10005012.g	AT2G13540	ABH1 (ABA HYPERSENSITIVE 1)	ABA HYPERSENSITIVE 1 , CAP-BINDING PROTEIN 80	YES
Lus10019031.g	AT2G13540	ABH1 (ABA HYPERSENSITIVE 1)	ABA HYPERSENSITIVE 1 , CAP-BINDING PROTEIN 80	YES
Lus10019032.g	AT2G13540	ABH1 (ABA HYPERSENSITIVE 1)	ABA HYPERSENSITIVE 1 , CAP-BINDING PROTEIN 80	YES
Lus10032484.g	AT1G18450	ATARP4	ACTIN-RELATED PROTEIN 4	YES
Lus10042980.g	AT1G18450	ATARP4	ACTIN-RELATED PROTEIN 4	YES
Lus10016069.g	AT5G48300	ADG1 (ADP GLUCOSE PYROPHOSPHORYLASE 1)	ADP GLUCOSE PYROPHOSPHORYLASE 1 , ADP-GLUCOSE PYROPHOSPHORYLASE SMALL SUBUNIT 1	YES
Lus10025187.g	AT5G48300	ADG1 (ADP GLUCOSE PYROPHOSPHORYLASE 1)	ADP GLUCOSE PYROPHOSPHORYLASE 1 , ADP-GLUCOSE PYROPHOSPHORYLASE SMALL SUBUNIT 1	YES
Lus10005325.g	AT5G13790	AGL15 (AGAMOUS-LIKE 15)	AGAMOUS-LIKE 15	YES
Lus10039580.g	AT5G13790	AGL15 (AGAMOUS-LIKE 15)	AGAMOUS-LIKE 15	YES
Lus10007100.g	AT3G57230	AGL16 (AGAMOUS-LIKE 16)	AGAMOUS-LIKE 16
Lus10028215.g	AT3G57230	AGL16 (AGAMOUS-LIKE 16)	AGAMOUS-LIKE 16	YES
Lus10029556.g	AT3G57230	AGL16 (AGAMOUS-LIKE 16)	AGAMOUS-LIKE 16
Lus10029557.g	AT3G57230	AGL16 (AGAMOUS-LIKE 16)	AGAMOUS-LIKE 16
Lus10042918.g	AT3G57230	AGL16 (AGAMOUS-LIKE 16)	AGAMOUS-LIKE 16
Lus10042919.g	AT3G57230	AGL16 (AGAMOUS-LIKE 16)	AGAMOUS-LIKE 16	YES
Lus10006715.g	AT4G22950	AGL19 (AGAMOUS-LIKE 19)	AGAMOUS-LIKE 19	YES
Lus10014143.g	AT4G22950	AGL19 (AGAMOUS-LIKE 19)	AGAMOUS-LIKE 19	YES
Lus10015017.g	AT2G45650	AGL6 (AGAMOUS-LIKE 6)	AGAMOUS-LIKE 6
Lus10038895.g	AT2G45650	AGL6 (AGAMOUS-LIKE 6)	AGAMOUS-LIKE 6
Lus10001754.g	AT1G79430	APL (ALTERED PHLOEM DEVELOPMENT)	ALTERED PHLOEM DEVELOPMENT, WOODY, FE	YES
Lus10001844.g	AT1G79430	APL (ALTERED PHLOEM DEVELOPMENT)	ALTERED PHLOEM DEVELOPMENT, WOODY, FE	YES
Lus10004637.g	AT1G69120	AP1 (APETALA1)	APETALA1	YES
Lus10005081.g	AT1G69120	AP1 (APETALA1)	APETALA1	YES
Lus10017870.g	AT1G69120	AP1 (APETALA1)	APETALA1
Lus10017871.g	AT1G69120	AP1 (APETALA1)	APETALA1	YES
Lus10026679.g	AT1G69120	AP1 (APETALA1)	APETALA1	YES
Lus10034370.g	AT1G69120	AP1 (APETALA1)	APETALA1	YES
Lus10004990.g	AT4G36920	AP2 (APETALA 2)	APETALA2	YES
Lus10009374.g	AT4G36920	AP2 (APETALA 2)	APETALA2	YES
Lus10019331.g	AT4G36920	AP2 (APETALA 2)	APETALA2	YES
Lus10023165.g	AT4G36920	AP2 (APETALA 2)	APETALA2	YES
Lus10026477.g	AT4G36920	AP2 (APETALA 2)	APETALA2	YES
Lus10041595.g	AT4G36920	AP2 (APETALA 2)	APETALA2	YES
Lus10014912.g	AT1G51450	ARABIDOPSIS ASH2 RELATIVE, TRAUCO	ARABIDOPSIS ASH2 RELATIVE, TRAUCO	YES
Lus10027355.g	AT1G51450	ARABIDOPSIS ASH2 RELATIVE, TRAUCO	ARABIDOPSIS ASH2 RELATIVE, TRAUCO	YES
Lus10001290.g	AT3G01090	AKIN10 (Arabidopsis SNF1 kinase homolog 10)	ARABIDOPSIS SNF1 KINASE HOMOLOG 10 , SNF1-RELATED PROTEIN KINASE 1.1	YES
Lus10012696.g	AT3G01090	AKIN10 (Arabidopsis SNF1 kinase homolog 10)	ARABIDOPSIS SNF1 KINASE HOMOLOG 10 , SNF1-RELATED PROTEIN KINASE 1.1	YES
Lus10035801.g	AT3G01090	AKIN10 (Arabidopsis SNF1 kinase homolog 10)	ARABIDOPSIS SNF1 KINASE HOMOLOG 10 , SNF1-RELATED PROTEIN KINASE 1.1	YES
Lus10036582.g	AT3G01090	AKIN10 (Arabidopsis SNF1 kinase homolog 10)	ARABIDOPSIS SNF1 KINASE HOMOLOG 10 , SNF1-RELATED PROTEIN KINASE 1.1	YES
Lus10004884.g	AT2G27550	ATC (ARABIDOPSIS THALIANA CENTRORADIALIS)	ARABIDOPSIS THALIANA CENTRORADIALIS	YES
Lus10004886.g	AT2G27550	ATC (ARABIDOPSIS THALIANA CENTRORADIALIS)	ARABIDOPSIS THALIANA CENTRORADIALIS	YES
Lus10015520.g	AT2G27550	ATC (ARABIDOPSIS THALIANA CENTRORADIALIS)	ARABIDOPSIS THALIANA CENTRORADIALIS
Lus10019518.g	AT2G27550	ATC (ARABIDOPSIS THALIANA CENTRORADIALIS)	ARABIDOPSIS THALIANA CENTRORADIALIS
Lus10019541.g	AT2G27550	ATC (ARABIDOPSIS THALIANA CENTRORADIALIS)	ARABIDOPSIS THALIANA CENTRORADIALIS
Lus10020600.g	AT2G27550	ATC (ARABIDOPSIS THALIANA CENTRORADIALIS)	ARABIDOPSIS THALIANA CENTRORADIALIS	YES
Lus10043385.g	AT2G27550	ATC (ARABIDOPSIS THALIANA CENTRORADIALIS)	ARABIDOPSIS THALIANA CENTRORADIALIS
Lus10019439.g	AT1G04870	PROTEIN ARGININE METHYLTRANSFERASE 10	ARABIDOPSIS THALIANA PROTEIN ARGININE METHYLTRANSFERASE 10	YES
Lus10043295.g	AT1G04870	PROTEIN ARGININE METHYLTRANSFERASE 10	ARABIDOPSIS THALIANA PROTEIN ARGININE METHYLTRANSFERASE 10	YES
Lus10016051.g	AT5G42400	SDG25 (SET DOMAIN PROTEIN 25)	ARABIDOPSIS TRITHORAX-RELATED 7 , SET DOMAIN PROTEIN 25	YES
Lus10025172.g	AT5G42400	SDG25 (SET DOMAIN PROTEIN 25)	ARABIDOPSIS TRITHORAX-RELATED 7 , SET DOMAIN PROTEIN 25	YES
Lus10024392.g	AT2G37630	AS1 (ASYMMETRIC LEAVES 1)	ASYMMETRIC LEAVES 1	YES
Lus10025355.g	AT2G37630	AS1 (ASYMMETRIC LEAVES 1)	ASYMMETRIC LEAVES 1	YES
Lus10006664.g	AT2G45430	DNA-binding protein-related	AT-HOOK MOTIF NUCLEAR-LOCALIZED PROTEIN 22	YES
Lus10007007.g	AT2G45430	DNA-binding protein-related	AT-HOOK MOTIF NUCLEAR-LOCALIZED PROTEIN 22	YES
Lus10005691.g	AT5G35910	AtRRP6L2	AtRRP6L2
Lus10020293.g	AT5G35910	AtRRP6L2	AtRRP6L2	YES
Lus10020300.g	AT5G35910	AtRRP6L2	AtRRP6L2	YES
Lus10020301.g	AT5G35910	AtRRP6L2	AtRRP6L2	YES
Lus10039170.g	AT5G35910	AtRRP6L2	AtRRP6L2	YES
Lus10011634.g	AT5G60410	SIZ1	ATSIZ1	YES
Lus10023344.g	AT5G60410	SIZ1	ATSIZ1	YES
Lus10036123.g	AT5G60410	SIZ1	ATSIZ1	YES
Lus10038464.g	AT5G60410	SIZ1	ATSIZ1	YES
Lus10016761.g	AT5G14170	CHC1	BAF60, CHC1	YES
Lus10022456.g	AT5G14170	CHC1	BAF60, CHC1	YES
Lus10032049.g	AT5G14170	CHC1	BAF60, CHC1	YES
Lus10035214.g	AT5G14170	CHC1	BAF60, CHC1	YES
Lus10035215.g	AT5G14170	CHC1	BAF60, CHC1	YES
Lus10018076.g	AT4G38960	B-BOX DOMAIN PROTEIN 19	B-BOX DOMAIN PROTEIN 19	YES
Lus10031087.g	AT4G38960	B-BOX DOMAIN PROTEIN 19	B-BOX DOMAIN PROTEIN 19	YES
Lus10035472.g	AT4G38960	B-BOX DOMAIN PROTEIN 19	B-BOX DOMAIN PROTEIN 19	YES
Lus10042069.g	AT4G38960	B-BOX DOMAIN PROTEIN 19	B-BOX DOMAIN PROTEIN 19	YES
Lus10014764.g	AT2G46020	BRAHMA, CHROMATIN REMODELING 2	BRAHMA, CHROMATIN REMODELING 2	YES
Lus10036371.g	AT2G46020	BRAHMA, CHROMATIN REMODELING 2	BRAHMA, CHROMATIN REMODELING 2	YES
Lus10021713.g	AT3G18550	BRC1 (BRANCHED 1)	BRANCHED 1 , TCP DOMAIN PROTEIN 18	YES
Lus10005784.g	AT4G39400	BRI1 (BRASSINOSTEROID INSENSITIVE 1)	BRI1 (BRASSINOSTEROID INSENSITIVE 1)	YES
Lus10006817.g	AT4G39400	BRI1 (BRASSINOSTEROID INSENSITIVE 1)	BRI1 (BRASSINOSTEROID INSENSITIVE 1)	YES
Lus10020835.g	AT4G39400	BRI1 (BRASSINOSTEROID INSENSITIVE 1)	BRI1 (BRASSINOSTEROID INSENSITIVE 1)	YES
Lus10033533.g	AT4G39400	BRI1 (BRASSINOSTEROID INSENSITIVE 1)	BRI1 (BRASSINOSTEROID INSENSITIVE 1)	YES
Lus10005753.g	AT5G62040	BROTHER OF FT	BROTHER OF FT
Lus10027442.g	AT5G62040	BROTHER OF FT	BROTHER OF FT
Lus10002001.g	AT4G23100	GSH1 (GLUTAMATE-CYSTEINE LIGASE)	CADMIUM SENSITIVE 2 , ROOT MERISTEMLESS 1 , GLUTAMATE-CYSTEINE LIGASE	YES
Lus10035496.g	AT4G23100	GSH1 (GLUTAMATE-CYSTEINE LIGASE)	CADMIUM SENSITIVE 2 , ROOT MERISTEMLESS 1 , GLUTAMATE-CYSTEINE LIGASE	YES
Lus10001146.g	AT1G50700	CALCIUM DEPENDENT PROTEIN KINASE 33	CALCIUM DEPENDENT PROTEIN KINASE 33
Lus10013842.g	AT2G17290	CPK6 (CALCIUM-DEPENDENT PROTEIN KINASE 6)	CALCIUM DEPENDENT PROTEIN KINASE 6	YES
Lus10026559.g	AT2G17290	CPK6 (CALCIUM-DEPENDENT PROTEIN KINASE 6)	CALCIUM DEPENDENT PROTEIN KINASE 6	YES
Lus10017682.g	AT5G44200	CBP20 (CAP-BINDING PROTEIN 20)	CAP-BINDING PROTEIN 20	YES
Lus10033636.g	AT5G44200	CBP20 (CAP-BINDING PROTEIN 20)	CAP-BINDING PROTEIN 20	YES
Lus10039887.g	AT5G44200	CBP20 (CAP-BINDING PROTEIN 20)	CAP-BINDING PROTEIN 20	YES
Lus10028159.g	AT2G44680	CKB4 (CASEIN KINASE II BETA SUBUNIT 4)	CASEIN KINASE II BETA SUBUNIT 4	YES
Lus10028160.g	AT2G44680	CKB4 (CASEIN KINASE II BETA SUBUNIT 4)	CASEIN KINASE II BETA SUBUNIT 4	YES
Lus10028161.g	AT2G44680	CKB4 (CASEIN KINASE II BETA SUBUNIT 4)	CASEIN KINASE II BETA SUBUNIT 4	YES
Lus10042859.g	AT2G44680	CKB4 (CASEIN KINASE II BETA SUBUNIT 4)	CASEIN KINASE II BETA SUBUNIT 4	YES
Lus10042861.g	AT2G44680	CKB4 (CASEIN KINASE II BETA SUBUNIT 4)	CASEIN KINASE II BETA SUBUNIT 4	YES
Lus10006055.g	AT1G71800	Cstf64 ((CLEAVAGE STIMULATION FACTOR 64)	CLEAVAGE STIMULATING FACTOR 64	YES
Lus10009670.g	AT1G71800	Cstf64 ((CLEAVAGE STIMULATION FACTOR 64)	CLEAVAGE STIMULATING FACTOR 64	YES
Lus10014814.g	AT1G71800	Cstf64 ((CLEAVAGE STIMULATION FACTOR 64)	CLEAVAGE STIMULATING FACTOR 64	YES
Lus10017923.g	AT1G71800	Cstf64 ((CLEAVAGE STIMULATION FACTOR 64)	CLEAVAGE STIMULATING FACTOR 64	YES
Lus10028714.g	AT1G71800	Cstf64 ((CLEAVAGE STIMULATION FACTOR 64)	CLEAVAGE STIMULATING FACTOR 64	YES
Lus10003684.g	AT1G17760	Cstf77 (CLEAVAGE STIMULATION FACTOR 77)	CLEAVAGE STIMULATING FACTOR 77	YES
Lus10028994.g	AT1G17760	Cstf77 (CLEAVAGE STIMULATION FACTOR 77)	CLEAVAGE STIMULATING FACTOR 77	YES
Lus10015619.g	AT5G57660	COL5 (CONSTANS LIKE 5)	CONSTANS-LIKE 5	YES
Lus10037636.g	AT5G57660	COL5 (CONSTANS LIKE 5)	CONSTANS-LIKE 5	YES
Lus10029990.g	AT2G32950	COP1 (CONSTITUTIVE PHOTOMORPHOGENIC 1)	CONSTITUTIVE PHOTOMORPHOGENIC 1	YES
Lus10035332.g	AT2G32950	COP1 (CONSTITUTIVE PHOTOMORPHOGENIC 1)	CONSTITUTIVE PHOTOMORPHOGENIC 1	YES
Lus10020930.g	AT4G08920	CRY1 (CRYPTOCHROME 1)	CRYPTOCHROME 1	YES
Lus10033446.g	AT4G08920	CRY1 (CRYPTOCHROME 1)	CRYPTOCHROME 1	YES
Lus10011822.g	AT1G04400	CRY2 (CRYPTOCHROME 2)	CRYPTOCHROME 2	YES
Lus10021188.g	AT1G04400	CRY2 (CRYPTOCHROME 2)	CRYPTOCHROME 2	YES
Lus10040448.g	AT4G34530	CIB1 (CRYPTOCHROME-INTERACTING BASIC-HELIX-LOOP-HELIX 1)	CRYPTOCHROME-INTERACTING BASIC-HELIX-LOOP-HELIX 1	YES
Lus10002337.g	AT5G48560	CRYPTOCHROME-INTERACTING BASIC-HELIX-LOOP-HELIX 2	CRYPTOCHROME-INTERACTING BASIC-HELIX-LOOP-HELIX 2	YES
Lus10003172.g	AT5G48560	CRYPTOCHROME-INTERACTING BASIC-HELIX-LOOP-HELIX 2	CRYPTOCHROME-INTERACTING BASIC-HELIX-LOOP-HELIX 2	YES
Lus10006491.g	AT1G10120	CRYPTOCHROME-INTERACTING BASIC-HELIX-LOOP-HELIX 4	CRYPTOCHROME-INTERACTING BASIC-HELIX-LOOP-HELIX 4	YES
Lus10012484.g	AT1G10120	CRYPTOCHROME-INTERACTING BASIC-HELIX-LOOP-HELIX 4	CRYPTOCHROME-INTERACTING BASIC-HELIX-LOOP-HELIX 4	YES
Lus10023562.g	AT1G26260	CIB5 (CRYPTOCHROME-INTERACTING BASIC-HELIX-LOOP-HELIX 5)	CRYPTOCHROME-INTERACTING BASIC-HELIX-LOOP-HELIX 5	YES
Lus10012835.g	AT1G26830	CULLIN 3A	CULLIN 3A	YES
Lus10030485.g	AT1G26830	CULLIN 3A	CULLIN 3A	YES
Lus10036739.g	AT1G26830	CULLIN 3A	CULLIN 3A	YES
Lus10037188.g	AT1G26830	CULLIN 3A	CULLIN 3A	YES
Lus10023305.g	AT5G46210	CUL4 (CULLIN4)	CULLIN 4	YES
Lus10023306.g	AT5G46210	CUL4 (CULLIN4)	CULLIN 4	YES
Lus10038504.g	AT5G46210	CUL4 (CULLIN4)	CULLIN 4	YES
Lus10009369.g	AT2G23380	CLF (CURLY LEAF)	CURLY LEAF , SETDOMAIN GROUP 1	YES
Lus10019336.g	AT2G23380	CLF (CURLY LEAF)	CURLY LEAF , SETDOMAIN GROUP 1	YES
Lus10005677.g	AT5G62430	CDF1 (CYCLING DOF FACTOR 1)	CYCLING DOF FACTOR 1
Lus10020314.g	AT5G62430	CDF1 (CYCLING DOF FACTOR 1)	CYCLING DOF FACTOR 1	YES
Lus10020315.g	AT5G62430	CDF1 (CYCLING DOF FACTOR 1)	CYCLING DOF FACTOR 1	YES
Lus10036760.g	AT5G39660	CDF2 (CYCLING DOF FACTOR 2)	CYCLING DOF FACTOR 2	YES
Lus10037167.g	AT5G39660	CDF2 (CYCLING DOF FACTOR 2)	CYCLING DOF FACTOR 2	YES
Lus10019093.g	AT3G47500	CDF3 (CYCLING DOF FACTOR 3)	CYCLING DOF FACTOR 3	YES
Lus10034461.g	AT3G47500	CDF3 (CYCLING DOF FACTOR 3)	CYCLING DOF FACTOR 3	YES
Lus10001896.g	AT2G34140	CDF4 (CYCLING DOF FACTOR 4)	CYCLING DOF FACTOR 4	YES
Lus10013905.g	AT2G34140	CDF4 (CYCLING DOF FACTOR 4)	CYCLING DOF FACTOR 4	YES
Lus10032487.g	AT4G10180	DET1 (DE-ETIOLATED 1)	DE-ETIOLATED 1 , FUSCA 2	YES
Lus10042983.g	AT4G10180	DET1 (DE-ETIOLATED 1)	DE-ETIOLATED 1 , FUSCA 2	YES
Lus10005141.g	AT1G01040	DCL1 (DICER-LIKE 1)	DICER-LIKE 1	YES
Lus10005142.g	AT1G01040	DCL1 (DICER-LIKE 1)	DICER-LIKE 1	YES
Lus10030176.g	AT1G01040	DCL1 (DICER-LIKE 1)	DICER-LIKE 1	YES
Lus10030177.g	AT1G01040	DCL1 (DICER-LIKE 1)	DICER-LIKE 1	YES
Lus10016367.g	AT3G43920	DCL3 (DICER-LIKE 3)	DICER-LIKE 3	YES
Lus10019757.g	AT3G43920	DCL3 (DICER-LIKE 3)	DICER-LIKE 3	YES
Lus10019587.g	AT5G20320	DCL4 (DICER-LIKE 4)	DICER-LIKE 4	YES
Lus10019588.g	AT5G20320	DCL4 (DICER-LIKE 4)	DICER-LIKE 4	YES
Lus10040013.g	AT5G20320	DCL4 (DICER-LIKE 4)	DICER-LIKE 4
Lus10013364.g	AT3G44110	DNAJ HOMOLOG 3	DNAJ HOMOLOG 3	YES
Lus10015543.g	AT4G22140	EARLY BOLTING IN SHORT DAYS	EARLY BOLTING IN SHORT DAYS	YES
Lus10020020.g	AT4G22140	EARLY BOLTING IN SHORT DAYS	EARLY BOLTING IN SHORT DAYS	YES
Lus10005501.g	AT2G25930	ELF3 (EARLY FLOWERING 3)	EARLY FLOWERING 3	YES
Lus10006857.g	AT2G25930	ELF3 (EARLY FLOWERING 3)	EARLY FLOWERING 3
Lus10007459.g	AT2G25930	ELF3 (EARLY FLOWERING 3)	EARLY FLOWERING 3	YES
Lus10037599.g	AT2G25930	ELF3 (EARLY FLOWERING 3)	EARLY FLOWERING 3
Lus10028288.g	AT2G40080	ELF4 (EARLY FLOWERING 4)	EARLY FLOWERING 4	YES
Lus10009218.g	AT5G04240	ELF6 (EARLY FLOWERING 6)	EARLY FLOWERING 6	YES
Lus10037989.g	AT5G04240	ELF6 (EARLY FLOWERING 6)	EARLY FLOWERING 6	YES
Lus10037558.g	AT1G79730	ELF7 (EARLY FLOWERING 7)	EARLY FLOWERING 7	YES
Lus10000471.g	AT2G06210	VIP6 (VERNALIZATION INDEPENDENCE 6) or ELF8 (EARLY FLOWERING 8)	EARLY FLOWERING 8, VERNALIZATION INDEPENDENCE 6	YES
Lus10000472.g	AT2G06210	VIP6 (VERNALIZATION INDEPENDENCE 6) or ELF8 (EARLY FLOWERING 8)	EARLY FLOWERING 8, VERNALIZATION INDEPENDENCE 6	YES
Lus10033440.g	AT2G06210	VIP6 (VERNALIZATION INDEPENDENCE 6) or ELF8 (EARLY FLOWERING 8)	EARLY FLOWERING 8, VERNALIZATION INDEPENDENCE 6	YES
Lus10000967.g	AT1G77300	EFS (EARLY FLOWERING IN SHORT DAYS) also called SDG8 (SET DOMAIN GROUP 8)	EARLY FLOWERING IN SHORT DAYS , SET DOMAIN GROUP 8	YES
Lus10028662.g	AT1G77300	EFS (EARLY FLOWERING IN SHORT DAYS) also called SDG8 (SET DOMAIN GROUP 8)	EARLY FLOWERING IN SHORT DAYS , SET DOMAIN GROUP 8	YES
Lus10012056.g	AT2G03500	EARLY FLOWERING MYB FLOWERING	EARLY FLOWERING MYB FLOWERING	YES
Lus10019452.g	AT2G03500	EARLY FLOWERING MYB FLOWERING	EARLY FLOWERING MYB FLOWERING	YES
Lus10020995.g	AT2G03500	EARLY FLOWERING MYB FLOWERING	EARLY FLOWERING MYB FLOWERING	YES
Lus10023857.g	AT2G03500	EARLY FLOWERING MYB FLOWERING	EARLY FLOWERING MYB FLOWERING	YES
Lus10027927.g	AT2G03500	EARLY FLOWERING MYB FLOWERING	EARLY FLOWERING MYB FLOWERING	YES
Lus10043304.g	AT2G03500	EARLY FLOWERING MYB FLOWERING	EARLY FLOWERING MYB FLOWERING	YES
Lus10002875.g	AT4G15880	ESD4 (EARLY IN SHORT DAYS 4)	EARLY IN SHORT DAYS 4	YES
Lus10023104.g	AT4G15880	ESD4 (EARLY IN SHORT DAYS 4)	EARLY IN SHORT DAYS 4	YES
Lus10035382.g	AT4G15880	ESD4 (EARLY IN SHORT DAYS 4)	EARLY IN SHORT DAYS 4	YES
Lus10007854.g	AT2G39810	EARLY IN SHORT DAYS 6, HIGH EXPRESSION OF OSMOTICALLY RESPONSIVE GENES 1	EARLY IN SHORT DAYS 6, HIGH EXPRESSION OF OSMOTICALLY RESPONSIVE GENES 1	YES
Lus10010990.g	AT2G39810	EARLY IN SHORT DAYS 6, HIGH EXPRESSION OF OSMOTICALLY RESPONSIVE GENES 1	EARLY IN SHORT DAYS 6, HIGH EXPRESSION OF OSMOTICALLY RESPONSIVE GENES 1	YES
Lus10006269.g	AT1G08260	EARLY IN SHORT DAYS 7 , TILTED 1 , ABA OVERLY SENSITIVE 4	EARLY IN SHORT DAYS 7 , TILTED 1 , ABA OVERLY SENSITIVE 4	YES
Lus10020576.g	AT1G08260	EARLY IN SHORT DAYS 7 , TILTED 1 , ABA OVERLY SENSITIVE 4	EARLY IN SHORT DAYS 7 , TILTED 1 , ABA OVERLY SENSITIVE 4	YES
Lus10009490.g	AT5G11530	EMF1 (embryonic flower 1)	EMBRYONIC FLOWER 1	YES
Lus10011692.g	AT5G11530	EMF1 (embryonic flower 1)	EMBRYONIC FLOWER 1	YES
Lus10032500.g	AT5G51230	EMF2 (EMBRYONIC FLOWER 2)	EMBRYONIC FLOWER 2, CYTOKININ RESISTANT 1	YES
Lus10042997.g	AT5G51230	EMF2 (EMBRYONIC FLOWER 2)	EMBRYONIC FLOWER 2, CYTOKININ RESISTANT 1	YES
Lus10010197.g	AT5G23150	HUA2 (ENHANCER OF AG-4 2)	ENHANCER OF AG-4 2	YES
Lus10013433.g	AT5G23150	HUA2 (ENHANCER OF AG-4 2)	ENHANCER OF AG-4 2	YES
Lus10017398.g	AT5G23150	HUA2 (ENHANCER OF AG-4 2)	ENHANCER OF AG-4 2	YES
Lus10040980.g	AT5G23150	HUA2 (ENHANCER OF AG-4 2)	ENHANCER OF AG-4 2	YES
Lus10006304.g	AT4G16280	FCA	FCA	YES
Lus10006305.g	AT4G16280	FCA	FCA	YES
Lus10017070.g	AT4G16280	FCA	FCA	YES
Lus10029574.g	AT4G16280	FCA	FCA	YES
Lus10037787.g	AT4G16280	FCA	FCA	YES
Lus10017283.g	AT4G35900	FD (FLOWERING LOCUS D)	FD	YES
Lus10017284.g	AT4G35900	FD (FLOWERING LOCUS D)	FD	YES
Lus10028419.g	AT4G35900	FD (FLOWERING LOCUS D)	FD	YES
Lus10011165.g	AT3G20740	FIE (FERTILIZATION-INDEPENDENT ENDOSPERM)	FERTILIZATION-INDEPENDENT ENDOSPERM 1 , FERTILIZATION INDEPENDENT SEED 3	YES
Lus10043071.g	AT3G20740	FIE (FERTILIZATION-INDEPENDENT ENDOSPERM)	FERTILIZATION-INDEPENDENT ENDOSPERM 1 , FERTILIZATION INDEPENDENT SEED 3	YES
Lus10025061.g	AT2G21070	FIO1 (FIONA1)	FIONA 1	YES
Lus10034481.g	AT2G21070	FIO1 (FIONA1)	FIONA 1	YES
Lus10013237.g	AT1G68050	FKF1 (FLAVIN-BINDING, KELCH REPEAT, F BOX 1)	FLAVIN-BINDING, KELCH REPEAT, F BOX 1 , ADAGIO 3	YES
Lus10019169.g	AT1G68050	FKF1 (FLAVIN-BINDING, KELCH REPEAT, F BOX 1)	FLAVIN-BINDING, KELCH REPEAT, F BOX 1 , ADAGIO 3	YES
Lus10029002.g	AT1G68050	FKF1 (FLAVIN-BINDING, KELCH REPEAT, F BOX 1)	FLAVIN-BINDING, KELCH REPEAT, F BOX 1 , ADAGIO 3	YES
Lus10030757.g	AT1G68050	FKF1 (FLAVIN-BINDING, KELCH REPEAT, F BOX 1)	FLAVIN-BINDING, KELCH REPEAT, F BOX 1 , ADAGIO 3	YES
Lus10026389.g	AT2G30120	FLC EXPRESSOR	FLC EXPRESSOR	YES
Lus10042267.g	AT2G30120	FLC EXPRESSOR	FLC EXPRESSOR	YES
Lus10031826.g	AT1G51140	FLOWERING BHLH 3 , ABA-RESPONSIVE KINASE SUBSTRATE 1 , BASIC HELIX-LOOP-HELIX 122	FLOWERING BHLH 3 , ABA-RESPONSIVE KINASE SUBSTRATE 1 , BASIC HELIX-LOOP-HELIX 122	YES
Lus10015704.g	AT2G42280	FLOWERING BHLH 4, ABA-RESPONSIVE KINASE SUBSTRATE 3	FLOWERING BHLH 4, ABA-RESPONSIVE KINASE SUBSTRATE 3	YES
Lus10031255.g	AT2G42280	FLOWERING BHLH 4, ABA-RESPONSIVE KINASE SUBSTRATE 3	FLOWERING BHLH 4, ABA-RESPONSIVE KINASE SUBSTRATE 3	YES
Lus10037484.g	AT2G42280	FLOWERING BHLH 4, ABA-RESPONSIVE KINASE SUBSTRATE 3	FLOWERING BHLH 4, ABA-RESPONSIVE KINASE SUBSTRATE 3	YES
Lus10003123.g	AT5G10140	FLOWERING LOCUS C, AGAMOUS-LIKE 25, FLOWERING LOCUS F	FLOWERING LOCUS C, AGAMOUS-LIKE 25, FLOWERING LOCUS F	YES
Lus10015766.g	AT5G10140	FLOWERING LOCUS C, AGAMOUS-LIKE 25, FLOWERING LOCUS F	FLOWERING LOCUS C, AGAMOUS-LIKE 25, FLOWERING LOCUS F	YES
Lus10035029.g	AT5G10140	FLOWERING LOCUS C, AGAMOUS-LIKE 25, FLOWERING LOCUS F	FLOWERING LOCUS C, AGAMOUS-LIKE 25, FLOWERING LOCUS F
Lus10037039.g	AT5G10140	FLOWERING LOCUS C, AGAMOUS-LIKE 25, FLOWERING LOCUS F	FLOWERING LOCUS C, AGAMOUS-LIKE 25, FLOWERING LOCUS F
Lus10017464.g	AT3G10390	FLD (FLOWERING LOCUS D)	FLOWERING LOCUS D , REDUCED SYSTEMIC IMMUNITY 1	YES
Lus10028817.g	AT3G10390	FLD (FLOWERING LOCUS D)	FLOWERING LOCUS D , REDUCED SYSTEMIC IMMUNITY 1	YES
Lus10028818.g	AT3G10390	FLD (FLOWERING LOCUS D)	FLOWERING LOCUS D , REDUCED SYSTEMIC IMMUNITY 1	YES
Lus10000120.g	AT3G04610	FLK (flowering locus KH domain)	FLOWERING LOCUS KH DOMAIN
Lus10005530.g	AT3G04610	FLK (flowering locus KH domain)	FLOWERING LOCUS KH DOMAIN	YES
Lus10006565.g	AT3G04610	FLK (flowering locus KH domain)	FLOWERING LOCUS KH DOMAIN	YES
Lus10004452.g	AT1G65480	FT (FLOWERING LOCUS T)	FLOWERING LOCUS T
Lus10013532.g	AT1G65480	FT (FLOWERING LOCUS T)	FLOWERING LOCUS T
Lus10000506.g	AT5G24860	FPF1 (FLOWERING PROMOTING FACTOR 1)	FLOWERING PROMOTING FACTOR 1
Lus10020156.g	AT5G24860	FPF1 (FLOWERING PROMOTING FACTOR 1)	FLOWERING PROMOTING FACTOR 1
Lus10026956.g	AT5G24860	FPF1 (FLOWERING PROMOTING FACTOR 1)	FLOWERING PROMOTING FACTOR 1
Lus10037510.g	AT5G24860	FPF1 (FLOWERING PROMOTING FACTOR 1)	FLOWERING PROMOTING FACTOR 1
Lus10007419.g	AT2G43410	FPA	FPA	YES
Lus10019359.g	AT2G43410	FPA	FPA	YES
Lus10016738.g	AT4G00650	FRIGIDA-like protein	FRIGIDA	YES
Lus10022433.g	AT4G00650	FRIGIDA-like protein	FRIGIDA	YES
Lus10043012.g	AT4G00650	FRIGIDA-like protein	FRIGIDA	YES
Lus10032466.g	AT1G31814	FRL2 (FRIGIDA LIKE 2)	FRIGIDA LIKE 2	YES
Lus10042965.g	AT1G31814	FRL2 (FRIGIDA LIKE 2)	FRIGIDA LIKE 2	YES
Lus10015319.g	AT2G33835	FES1 (FRIGIDA-ESSENTIAL 1)	FRIGIDA-ESSENTIAL 1	YES
Lus10025447.g	AT2G33835	FES1 (FRIGIDA-ESSENTIAL 1)	FRIGIDA-ESSENTIAL 1	YES
Lus10007983.g	AT5G60910	FUL(FRUITFULL) or AGL8 (agamous-like 8)	FRUITFULL, AGAMOUS-LIKE 8	YES
Lus10021140.g	AT5G60910	FUL(FRUITFULL) or AGL8 (agamous-like 8)	FRUITFULL, AGAMOUS-LIKE 8	YES
Lus10034662.g	AT5G60910	FUL(FRUITFULL) or AGL8 (agamous-like 8)	FRUITFULL, AGAMOUS-LIKE 8	YES
Lus10021030.g	AT5G06850	FT-INTERACTING PROTEIN 1	FT-INTERACTING PROTEIN 1	YES
Lus10023823.g	AT5G06850	FT-INTERACTING PROTEIN 1	FT-INTERACTING PROTEIN 1	YES
Lus10037480.g	AT5G06850	FT-INTERACTING PROTEIN 1	FT-INTERACTING PROTEIN 1
Lus10011936.g	AT2G19520	FVE	FVE , MULTICOPY SUPPRESSOR OF IRA1 4	YES
Lus10027632.g	AT2G19520	FVE	FVE , MULTICOPY SUPPRESSOR OF IRA1 4	YES
Lus10020214.g	AT5G13480	FY	FY	YES
Lus10026837.g	AT5G13480	FY	FY	YES
Lus10008188.g	AT3G63010	GID1B (GA INSENSITIVE DWARF1B)	GA INSENSITIVE DWARF 1B	YES
Lus10008189.g	AT3G63010	GID1B (GA INSENSITIVE DWARF1B)	GA INSENSITIVE DWARF 1B	YES
Lus10027969.g	AT3G63010	GID1B (GA INSENSITIVE DWARF1B)	GA INSENSITIVE DWARF 1B	YES
Lus10000928.g	AT5G27320	GID1C (GA INSENSITIVE DWARF1C)	GA INSENSITIVE DWARF 1C	YES
Lus10002254.g	AT5G27320	GID1C (GA INSENSITIVE DWARF1C)	GA INSENSITIVE DWARF 1C
Lus10018963.g	AT5G27320	GID1C (GA INSENSITIVE DWARF1C)	GA INSENSITIVE DWARF 1C	YES
Lus10004323.g	AT4G02780	GA1 (GA REQUIRING 1)	GA REQUIRING 1
Lus10006917.g	AT4G02780	GA1 (GA REQUIRING 1)	GA REQUIRING 1
Lus10006921.g	AT4G02780	GA1 (GA REQUIRING 1)	GA REQUIRING 1
Lus10006925.g	AT4G02780	GA1 (GA REQUIRING 1)	GA REQUIRING 1
Lus10022047.g	AT4G02780	GA1 (GA REQUIRING 1)	GA REQUIRING 1
Lus10042593.g	AT4G02780	GA1 (GA REQUIRING 1)	GA REQUIRING 1	YES
Lus10004443.g	AT1G79460	GA2 (GA REQUIRING 2)	GA REQUIRING 2 , ARABIDOPSIS THALIANA ENT-KAURENE SYNTHASE 1
Lus10004906.g	AT1G79460	GA2 (GA REQUIRING 2)	GA REQUIRING 2 , ARABIDOPSIS THALIANA ENT-KAURENE SYNTHASE 1	YES
Lus10005399.g	AT1G79460	GA2 (GA REQUIRING 2)	GA REQUIRING 2 , ARABIDOPSIS THALIANA ENT-KAURENE SYNTHASE 1
Lus10006923.g	AT1G79460	GA2 (GA REQUIRING 2)	GA REQUIRING 2 , ARABIDOPSIS THALIANA ENT-KAURENE SYNTHASE 1	YES
Lus10006924.g	AT1G79460	GA2 (GA REQUIRING 2)	GA REQUIRING 2 , ARABIDOPSIS THALIANA ENT-KAURENE SYNTHASE 1
Lus10006926.g	AT1G79460	GA2 (GA REQUIRING 2)	GA REQUIRING 2 , ARABIDOPSIS THALIANA ENT-KAURENE SYNTHASE 1
Lus10012880.g	AT1G79460	GA2 (GA REQUIRING 2)	GA REQUIRING 2 , ARABIDOPSIS THALIANA ENT-KAURENE SYNTHASE 1	YES
Lus10014673.g	AT1G79460	GA2 (GA REQUIRING 2)	GA REQUIRING 2 , ARABIDOPSIS THALIANA ENT-KAURENE SYNTHASE 1	YES
Lus10016598.g	AT1G79460	GA2 (GA REQUIRING 2)	GA REQUIRING 2 , ARABIDOPSIS THALIANA ENT-KAURENE SYNTHASE 1	YES
Lus10020865.g	AT1G79460	GA2 (GA REQUIRING 2)	GA REQUIRING 2 , ARABIDOPSIS THALIANA ENT-KAURENE SYNTHASE 1	YES
Lus10024120.g	AT1G79460	GA2 (GA REQUIRING 2)	GA REQUIRING 2 , ARABIDOPSIS THALIANA ENT-KAURENE SYNTHASE 1
Lus10029033.g	AT1G79460	GA2 (GA REQUIRING 2)	GA REQUIRING 2 , ARABIDOPSIS THALIANA ENT-KAURENE SYNTHASE 1
Lus10029036.g	AT1G79460	GA2 (GA REQUIRING 2)	GA REQUIRING 2 , ARABIDOPSIS THALIANA ENT-KAURENE SYNTHASE 1
Lus10034229.g	AT1G79460	GA2 (GA REQUIRING 2)	GA REQUIRING 2 , ARABIDOPSIS THALIANA ENT-KAURENE SYNTHASE 1
Lus10034232.g	AT1G79460	GA2 (GA REQUIRING 2)	GA REQUIRING 2 , ARABIDOPSIS THALIANA ENT-KAURENE SYNTHASE 1
Lus10034233.g	AT1G79460	GA2 (GA REQUIRING 2)	GA REQUIRING 2 , ARABIDOPSIS THALIANA ENT-KAURENE SYNTHASE 1
Lus10009133.g	AT1G14920	GAI (GIBBERELLIC ACID INSENSITIVE)	GIBBERELLIC ACID INSENSITIVE, RESTORATION ON GROWTH ON AMMONIA 2	YES
Lus10013767.g	AT1G14920	GAI (GIBBERELLIC ACID INSENSITIVE)	GIBBERELLIC ACID INSENSITIVE, RESTORATION ON GROWTH ON AMMONIA 2
Lus10033061.g	AT1G14920	GAI (GIBBERELLIC ACID INSENSITIVE)	GIBBERELLIC ACID INSENSITIVE, RESTORATION ON GROWTH ON AMMONIA 2	YES
Lus10036458.g	AT1G14920	GAI (GIBBERELLIC ACID INSENSITIVE)	GIBBERELLIC ACID INSENSITIVE, RESTORATION ON GROWTH ON AMMONIA 2
Lus10006350.g	AT4G25420	GA20OX1	GIBBERELLIN 20-OXIDASE 1
Lus10011263.g	AT4G25420	GA20OX1	GIBBERELLIN 20-OXIDASE 1
Lus10015016.g	AT4G25420	GA20OX1	GIBBERELLIN 20-OXIDASE 1
Lus10027399.g	AT4G25420	GA20OX1	GIBBERELLIN 20-OXIDASE 1	YES
Lus10036539.g	AT5G51810	GA20OX2 (GIBBERELLIN 20 OXIDASE 2)	GIBBERELLIN 20-OXIDASE 2
Lus10038894.g	AT5G51810	GA20OX2 (GIBBERELLIN 20 OXIDASE 2)	GIBBERELLIN 20-OXIDASE 2
Lus10041390.g	AT5G51810	GA20OX2 (GIBBERELLIN 20 OXIDASE 2)	GIBBERELLIN 20-OXIDASE 2	YES
Lus10031671.g	AT5G07200	GA20OX3 (GIBBERELLIN 20-OXIDASE 3)	GIBBERELLIN 20-OXIDASE 3	YES
Lus10038498.g	AT1G78440	GA2OX1 (GIBBERELLIN 2-OXIDASE 1)	GIBBERELLIN 2-OXIDASE 1	YES
Lus10023311.g	AT1G30040	GA2OX2 (GIBBERELLIN 2-OXIDASE 2)	GIBBERELLIN 2-OXIDASE 2	YES
Lus10004511.g	AT1G02400	GA2OX6 (GIBBERELLIN 2-OXIDASE 6)	GIBBERELLIN 2-OXIDASE 6	YES
Lus10009998.g	AT1G02400	GA2OX6 (GIBBERELLIN 2-OXIDASE 6)	GIBBERELLIN 2-OXIDASE 6
Lus10017094.g	AT1G02400	GA2OX6 (GIBBERELLIN 2-OXIDASE 6)	GIBBERELLIN 2-OXIDASE 6	YES
Lus10025016.g	AT1G02400	GA2OX6 (GIBBERELLIN 2-OXIDASE 6)	GIBBERELLIN 2-OXIDASE 6
Lus10037816.g	AT1G02400	GA2OX6 (GIBBERELLIN 2-OXIDASE 6)	GIBBERELLIN 2-OXIDASE 6	YES
Lus10006759.g	AT4G21200	GA2OX8 (GIBBERELLIN 2-OXIDASE 8)	GIBBERELLIN 2-OXIDASE 8
Lus10007640.g	AT4G21200	GA2OX8 (GIBBERELLIN 2-OXIDASE 8)	GIBBERELLIN 2-OXIDASE 8
Lus10012912.g	AT4G21200	GA2OX8 (GIBBERELLIN 2-OXIDASE 8)	GIBBERELLIN 2-OXIDASE 8
Lus10013069.g	AT4G21200	GA2OX8 (GIBBERELLIN 2-OXIDASE 8)	GIBBERELLIN 2-OXIDASE 8	YES
Lus10018372.g	AT4G21200	GA2OX8 (GIBBERELLIN 2-OXIDASE 8)	GIBBERELLIN 2-OXIDASE 8
Lus10029081.g	AT4G21200	GA2OX8 (GIBBERELLIN 2-OXIDASE 8)	GIBBERELLIN 2-OXIDASE 8	YES
Lus10030567.g	AT4G21200	GA2OX8 (GIBBERELLIN 2-OXIDASE 8)	GIBBERELLIN 2-OXIDASE 8
Lus10011476.g	AT1G15550	GA3OX1 (GIBBERELLIN 3-OXIDASE 1)	GIBBERELLIN 3-OXIDASE 1	YES
Lus10013135.g	AT1G15550	GA3OX1 (GIBBERELLIN 3-OXIDASE 1)	GIBBERELLIN 3-OXIDASE 1
Lus10013136.g	AT1G15550	GA3OX1 (GIBBERELLIN 3-OXIDASE 1)	GIBBERELLIN 3-OXIDASE 1
Lus10023113.g	AT1G15550	GA3OX1 (GIBBERELLIN 3-OXIDASE 1)	GIBBERELLIN 3-OXIDASE 1	YES
Lus10028693.g	AT1G22770	GI (GIGANTEA)	GIGANTEA	YES
Lus10028731.g	AT1G22770	GI (GIGANTEA)	GIGANTEA	YES
Lus10020862.g	AT5G63960	GIGANTEA SUPPRESSOR 5, EMBRYO DEFECTIVE 2780	GIGANTEA SUPPRESSOR 5, EMBRYO DEFECTIVE 2780	YES
Lus10033513.g	AT5G63960	GIGANTEA SUPPRESSOR 5, EMBRYO DEFECTIVE 2780	GIGANTEA SUPPRESSOR 5, EMBRYO DEFECTIVE 2780	YES
Lus10023569.g	AT2G21660	CCR2 (COLD, CIRCADIAN RHYTHM, AND RNA BINDING 2)	GLYCINE-RICH RNA-BINDING PROTEIN 7, COLD, CIRCADIAN RHYTHM, AND RNA BINDING 2	YES
Lus10026344.g	AT2G21660	CCR2 (COLD, CIRCADIAN RHYTHM, AND RNA BINDING 2)	GLYCINE-RICH RNA-BINDING PROTEIN 7, COLD, CIRCADIAN RHYTHM, AND RNA BINDING 2	YES
Lus10040454.g	AT2G21660	CCR2 (COLD, CIRCADIAN RHYTHM, AND RNA BINDING 2)	GLYCINE-RICH RNA-BINDING PROTEIN 7, COLD, CIRCADIAN RHYTHM, AND RNA BINDING 2	YES
Lus10042320.g	AT2G21660	CCR2 (COLD, CIRCADIAN RHYTHM, AND RNA BINDING 2)	GLYCINE-RICH RNA-BINDING PROTEIN 7, COLD, CIRCADIAN RHYTHM, AND RNA BINDING 2	YES
Lus10042321.g	AT2G21660	CCR2 (COLD, CIRCADIAN RHYTHM, AND RNA BINDING 2)	GLYCINE-RICH RNA-BINDING PROTEIN 7, COLD, CIRCADIAN RHYTHM, AND RNA BINDING 2	YES
Lus10018649.g	AT2G20570	GOLDEN2-LIKE 1, GBFS PRO-RICH REGION-INTERACTING FACTOR 1	GOLDEN2-LIKE 1, GBFS PRO-RICH REGION-INTERACTING FACTOR 1	YES
Lus10033642.g	AT2G20570	GOLDEN2-LIKE 1, GBFS PRO-RICH REGION-INTERACTING FACTOR 1	GOLDEN2-LIKE 1, GBFS PRO-RICH REGION-INTERACTING FACTOR 1	YES
Lus10039883.g	AT2G20570	GOLDEN2-LIKE 1, GBFS PRO-RICH REGION-INTERACTING FACTOR 1	GOLDEN2-LIKE 1, GBFS PRO-RICH REGION-INTERACTING FACTOR 1	YES
Lus10006843.g	AT4G29130	HXK1 (HEXOKINASE 1)	HEXOKINASE 1, GLUCOSE INSENSITIVE 2	YES
Lus10037588.g	AT4G29130	HXK1 (HEXOKINASE 1)	HEXOKINASE 1, GLUCOSE INSENSITIVE 2	YES
Lus10038287.g	AT4G29130	HXK1 (HEXOKINASE 1)	HEXOKINASE 1, GLUCOSE INSENSITIVE 2	YES
Lus10001302.g	AT5G64610	HAM1 (HISTONE ACETYLTRANSFERASE OF THE MYST FAMILY 1)	HISTONE ACETYLTRANSFERASE OF THE MYST FAMILY 1	YES
Lus10012707.g	AT5G64610	HAM1 (HISTONE ACETYLTRANSFERASE OF THE MYST FAMILY 1)	HISTONE ACETYLTRANSFERASE OF THE MYST FAMILY 1	YES
Lus10017845.g	AT5G61060	HISTONE DEACETYLASE 5	HISTONE DEACETYLASE 5	YES
Lus10034689.g	AT5G61060	HISTONE DEACETYLASE 5	HISTONE DEACETYLASE 5	YES
Lus10019486.g	AT5G63110	HDA6 (HISTONE DEACETYLASE 6)	HISTONE DEACETYLASE 6, RNA-MEDIATED TRANSCRIPTIONAL SILENCING 1	YES
Lus10043337.g	AT5G63110	HDA6 (HISTONE DEACETYLASE 6)	HISTONE DEACETYLASE 6, RNA-MEDIATED TRANSCRIPTIONAL SILENCING 1	YES
Lus10006274.g	AT3G44680	HDA9 (HISTONE DEACETYLASE 9)	HISTONE DEACETYLASE 9	YES
Lus10020570.g	AT3G44680	HDA9 (HISTONE DEACETYLASE 9)	HISTONE DEACETYLASE 9	YES
Lus10003088.g	AT3G54560	HISTONE H2A 11	HISTONE H2A 11	YES
Lus10014717.g	AT3G54560	HISTONE H2A 11	HISTONE H2A 11	YES
Lus10018753.g	AT3G54560	HISTONE H2A 11	HISTONE H2A 11	YES
Lus10024838.g	AT3G54560	HISTONE H2A 11	HISTONE H2A 11	YES
Lus10019447.g	AT1G52740	HTA9 (HISTONE H2A PROTEIN 9)	HISTONE H2A 9	YES
Lus10019449.g	AT1G52740	HTA9 (HISTONE H2A PROTEIN 9)	HISTONE H2A 9	YES
Lus10043301.g	AT1G52740	HTA9 (HISTONE H2A PROTEIN 9)	HISTONE H2A 9	YES
Lus10028187.g	AT2G44950	HUB1 (HISTONE MONO-UBIQUITINATION 1)	HISTONE MONO-UBIQUITINATION 1	YES
Lus10042890.g	AT2G44950	HUB1 (HISTONE MONO-UBIQUITINATION 1)	HISTONE MONO-UBIQUITINATION 1	YES
Lus10024057.g	AT1G55250	HUB2 (HISTONE MONO-UBIQUITINATION 2)	HISTONE MONO-UBIQUITINATION 2	YES
Lus10041689.g	AT1G55250	HUB2 (HISTONE MONO-UBIQUITINATION 2)	HISTONE MONO-UBIQUITINATION 2	YES
Lus10014562.g	AT5G40490	HLP1	HLP1	YES
Lus10032124.g	AT5G40490	HLP1	HLP1	YES
Lus10026432.g	AT4G32980	ATH1 (ARABIDOPSIS THALIANA HOMEOBOX GENE 1)	HOMEOBOX GENE 1	YES
Lus10012753.g	AT4G40060	ATHB16 (ARABIDOPSIS THALIANA HOMEOBOX PROTEIN 16)	HOMEOBOX PROTEIN 16 , ARABIDOPSIS THALIANA HOMEOBOX PROTEIN 16	YES
Lus10023159.g	AT4G40060	ATHB16 (ARABIDOPSIS THALIANA HOMEOBOX PROTEIN 16)	HOMEOBOX PROTEIN 16 , ARABIDOPSIS THALIANA HOMEOBOX PROTEIN 16	YES
Lus10007555.g	AT5G45600	HOMOLOG OF YEAST YAF9 A, TBP-ASSOCIATED FACTOR 14B, GLIOMAS 41	HOMOLOG OF YEAST YAF9 A, TBP-ASSOCIATED FACTOR 14B, GLIOMAS 41	YES
Lus10012188.g	AT5G45600	HOMOLOG OF YEAST YAF9 A, TBP-ASSOCIATED FACTOR 14B, GLIOMAS 41	HOMOLOG OF YEAST YAF9 A, TBP-ASSOCIATED FACTOR 14B, GLIOMAS 41	YES
Lus10028004.g	AT2G48160	HUA2 LIKE 2	HUA2 LIKE 2	YES
Lus10042690.g	AT2G48160	HUA2 LIKE 2	HUA2 LIKE 2	YES
Lus10003487.g	AT3G49660	HUMAN WDR5 HOMOLOG A	HUMAN WDR5 HOMOLOG A	YES
Lus10039636.g	AT3G49660	HUMAN WDR5 HOMOLOG A	HUMAN WDR5 HOMOLOG A	YES
Lus10032542.g	AT3G26744	INDUCER OF CBF EXPRESSION 1 , SCREAM	INDUCER OF CBF EXPRESSION 1 , SCREAM	YES
Lus10043199.g	AT3G26744	INDUCER OF CBF EXPRESSION 1 , SCREAM	INDUCER OF CBF EXPRESSION 1 , SCREAM	YES
Lus10031050.g	AT3G57300	INOSITOL REQUIRING 80	INOSITOL REQUIRING 80	YES
Lus10035436.g	AT3G57300	INOSITOL REQUIRING 80	INOSITOL REQUIRING 80	YES
Lus10031247.g	AT3G20810	JUMONJI 30	JUMONJI 30	YES
Lus10031818.g	AT3G20810	JUMONJI 30	JUMONJI 30	YES
Lus10035699.g	AT3G45880	JUMONJI 32, JUMONJI DOMAIN CONTAINING 5	JUMONJI 32, JUMONJI DOMAIN CONTAINING 5	YES
Lus10037290.g	AT3G45880	JUMONJI 32, JUMONJI DOMAIN CONTAINING 5	JUMONJI 32, JUMONJI DOMAIN CONTAINING 5	YES
Lus10005134.g	AT1G01060	LHY (LATE ELONGATED HYPOCOTYL)	LATE ELONGATED HYPOCOTYL	YES
Lus10010100.g	AT1G01060	LHY (LATE ELONGATED HYPOCOTYL)	LATE ELONGATED HYPOCOTYL	YES
Lus10012602.g	AT1G01060	LHY (LATE ELONGATED HYPOCOTYL)	LATE ELONGATED HYPOCOTYL	YES
Lus10030183.g	AT1G01060	LHY (LATE ELONGATED HYPOCOTYL)	LATE ELONGATED HYPOCOTYL	YES
Lus10030184.g	AT1G01060	LHY (LATE ELONGATED HYPOCOTYL)	LATE ELONGATED HYPOCOTYL
Lus10016732.g	AT5G61850	LFY (LEAFY)	LEAFY	YES
Lus10022427.g	AT5G61850	LFY (LEAFY)	LEAFY	YES
Lus10002689.g	AT4G00830	LHP1-INTERACTING FACTOR	LHP1-INTERACTING FACTOR	YES
Lus10030207.g	AT4G00830	LHP1-INTERACTING FACTOR	LHP1-INTERACTING FACTOR	YES
Lus10012593.g	AT1G12910	LWD1/ATAN11 (LIGHT-REGULATED WD 1/ANTHOCYANIN11)	LIGHT-REGULATED WD 1, ANTHOCYANIN11	YES
Lus10041500.g	AT1G12910	LWD1/ATAN11 (LIGHT-REGULATED WD 1/ANTHOCYANIN11)	LIGHT-REGULATED WD 1, ANTHOCYANIN11	YES
Lus10017545.g	AT3G61600	LIGHT-RESPONSE BTB 2, POZ/BTB CONTAININ G-PROTEIN 1	LIGHT-RESPONSE BTB 2, POZ/BTB CONTAININ G-PROTEIN 1	YES
Lus10024723.g	AT3G61600	LIGHT-RESPONSE BTB 2, POZ/BTB CONTAININ G-PROTEIN 1	LIGHT-RESPONSE BTB 2, POZ/BTB CONTAININ G-PROTEIN 1	YES
Lus10028744.g	AT3G61600	LIGHT-RESPONSE BTB 2, POZ/BTB CONTAININ G-PROTEIN 1	LIGHT-RESPONSE BTB 2, POZ/BTB CONTAININ G-PROTEIN 1	YES
Lus10032340.g	AT3G61600	LIGHT-RESPONSE BTB 2, POZ/BTB CONTAININ G-PROTEIN 1	LIGHT-RESPONSE BTB 2, POZ/BTB CONTAININ G-PROTEIN 1	YES
Lus10005795.g	AT5G64813	LIP1 (Light Insensitive Period1)	LIP1 (Light Insensitive Period1)	YES
Lus10006805.g	AT5G64813	LIP1 (Light Insensitive Period1)	LIP1 (Light Insensitive Period1)	YES
Lus10008641.g	AT5G03790	LMI1 (LATE MERISTEM IDENTITY 1)	LMI1 (LATE MERISTEM IDENTITY 1)	YES
Lus10035583.g	AT5G03790	LMI1 (LATE MERISTEM IDENTITY 1)	LMI1 (LATE MERISTEM IDENTITY 1)	YES
Lus10012283.g	AT1G62830	LDL1 (LSD1-LIKE1)	LSD1-LIKE 1	YES
Lus10015996.g	AT1G62830	LDL1 (LSD1-LIKE1)	LSD1-LIKE 1	YES
Lus10037885.g	AT3G13682	LDL2 (LSD1-LIKE2)	LSD1-LIKE 2	YES
Lus10038587.g	AT3G13682	LDL2 (LSD1-LIKE2)	LSD1-LIKE 2	YES
Lus10009816.g	AT4G02560	LUMINIDEPENDENS	LUMINIDEPENDENS	YES
Lus10040921.g	AT4G02560	LUMINIDEPENDENS	LUMINIDEPENDENS	YES
Lus10040780.g	AT3G46640	LUX/PCL1 (LUX ARRHYTHMO/PHYTOCLOCK 1)	LUX ARRHYTHMO, PHYTOCLOCK 1	YES
Lus10037038.g	AT5G65060	MADS AFFECTING FLOWERING 3 , AGAMOUS-LIKE 70	MADS AFFECTING FLOWERING 3 , AGAMOUS-LIKE 70
Lus10003122.g	AT5G65070	MADS AFFECTING FLOWERING 4 , AGAMOUS-LIKE 69	MADS AFFECTING FLOWERING 4 , AGAMOUS-LIKE 69
Lus10014778.g	AT4G00450	MEDIATOR 12, CENTER CITY, CRYPTIC PRECOCIOUS	MEDIATOR 12, CENTER CITY, CRYPTIC PRECOCIOUS	YES
Lus10036354.g	AT4G00450	MEDIATOR 12, CENTER CITY, CRYPTIC PRECOCIOUS	MEDIATOR 12, CENTER CITY, CRYPTIC PRECOCIOUS	YES
Lus10016683.g	AT1G55325	MEDIATOR 13, GRAND CENTRAL, MACCHI-BOU 2	MEDIATOR 13, GRAND CENTRAL, MACCHI-BOU 2	YES
Lus10016684.g	AT1G55325	MEDIATOR 13, GRAND CENTRAL, MACCHI-BOU 2	MEDIATOR 13, GRAND CENTRAL, MACCHI-BOU 2	YES
Lus10035972.g	AT1G55325	MEDIATOR 13, GRAND CENTRAL, MACCHI-BOU 2	MEDIATOR 13, GRAND CENTRAL, MACCHI-BOU 2	YES
Lus10035973.g	AT1G55325	MEDIATOR 13, GRAND CENTRAL, MACCHI-BOU 2	MEDIATOR 13, GRAND CENTRAL, MACCHI-BOU 2	YES
Lus10011192.g	AT4G04920	MEDIATOR 16, SENSITIVE TO FREEZING 6	MEDIATOR 16, SENSITIVE TO FREEZING 6	YES
Lus10018482.g	AT4G04920	MEDIATOR 16, SENSITIVE TO FREEZING 6	MEDIATOR 16, SENSITIVE TO FREEZING 6	YES
Lus10023150.g	AT2G22370	MEDIATOR 18	MEDIATOR 18	YES
Lus10008796.g	AT3G01460	METHYL-CPG-BINDING DOMAIN 9	METHYL-CPG-BINDING DOMAIN 9	YES
Lus10022224.g	AT3G01460	METHYL-CPG-BINDING DOMAIN 9	METHYL-CPG-BINDING DOMAIN 9	YES
Lus10030624.g	AT3G01460	METHYL-CPG-BINDING DOMAIN 9	METHYL-CPG-BINDING DOMAIN 9	YES
Lus10030625.g	AT3G01460	METHYL-CPG-BINDING DOMAIN 9	METHYL-CPG-BINDING DOMAIN 9	YES
Lus10030864.g	AT3G01460	METHYL-CPG-BINDING DOMAIN 9	METHYL-CPG-BINDING DOMAIN 9	YES
Lus10030865.g	AT3G01460	METHYL-CPG-BINDING DOMAIN 9	METHYL-CPG-BINDING DOMAIN 9	YES
Lus10001246.g	AT4G24680	MODIFIER OF SNC1	MODIFIER OF SNC1
Lus10042094.g	AT4G24680	MODIFIER OF SNC1	MODIFIER OF SNC1	YES
Lus10011511.g	AT4G37280	MORF RELATED GENE1	MORF RELATED GENE1	YES
Lus10019311.g	AT4G37280	MORF RELATED GENE1	MORF RELATED GENE1	YES
Lus10019312.g	AT4G37280	MORF RELATED GENE1	MORF RELATED GENE1	YES
Lus10020916.g	AT5G58230	MSI1 (MULTICOPY SUPRESSOR OF IRA1)	MULTICOPY SUPRESSOR OF IRA1	YES
Lus10020917.g	AT5G58230	MSI1 (MULTICOPY SUPRESSOR OF IRA1)	MULTICOPY SUPRESSOR OF IRA1	YES
Lus10033459.g	AT5G58230	MSI1 (MULTICOPY SUPRESSOR OF IRA1)	MULTICOPY SUPRESSOR OF IRA1	YES
Lus10033460.g	AT5G58230	MSI1 (MULTICOPY SUPRESSOR OF IRA1)	MULTICOPY SUPRESSOR OF IRA1	YES
Lus10015369.g	AT3G28910	MYB30 (MYB DOMAIN PROTEIN 30)	MYB DOMAIN PROTEIN 30	YES
Lus10008685.g	AT3G11440	MYB65 (MYB DOMAIN PROTEIN 65)	MYB65 (MYB DOMAIN PROTEIN 65)	YES
Lus10026142.g	AT3G11440	MYB65 (MYB DOMAIN PROTEIN 65)	MYB65 (MYB DOMAIN PROTEIN 65)	YES
Lus10026787.g	AT3G11440	MYB65 (MYB DOMAIN PROTEIN 65)	MYB65 (MYB DOMAIN PROTEIN 65)	YES
Lus10036103.g	AT3G11440	MYB65 (MYB DOMAIN PROTEIN 65)	MYB65 (MYB DOMAIN PROTEIN 65)	YES
Lus10002629.g	AT3G04030	myb family transcription factor	MYB-RELATED PROTEIN 2
Lus10020264.g	AT3G04030	myb family transcription factor	MYB-RELATED PROTEIN 2	YES
Lus10016750.g	AT3G48590	NF-YC1 (NUCLEAR FACTOR Y, SUBUNIT C1)	NF-YC1 (NUCLEAR FACTOR Y, SUBUNIT C1)	YES
Lus10022444.g	AT3G48590	NF-YC1 (NUCLEAR FACTOR Y, SUBUNIT C1)	NF-YC1 (NUCLEAR FACTOR Y, SUBUNIT C1)	YES
Lus10024515.g	AT1G56170	NF-YC2 (NUCLEAR FACTOR Y, SUBUNIT C2)	NF-YC2 (NUCLEAR FACTOR Y, SUBUNIT C2)
Lus10015846.g	AT5G64170	NIGHT LIGHT-INDUCIBLE AND CLOCK-REGULATED 1	NIGHT LIGHT-INDUCIBLE AND CLOCK-REGULATED 1	YES
Lus10024170.g	AT3G54500	NIGHT LIGHT-INDUCIBLE AND CLOCK-REGULATED 2	NIGHT LIGHT-INDUCIBLE AND CLOCK-REGULATED 2	YES
Lus10039553.g	AT3G54500	NIGHT LIGHT-INDUCIBLE AND CLOCK-REGULATED 2	NIGHT LIGHT-INDUCIBLE AND CLOCK-REGULATED 2	YES
Lus10006937.g	AT4G03090	NODULIN HOMEOBOX	NODULIN HOMEOBOX	YES
Lus10006938.g	AT4G03090	NODULIN HOMEOBOX	NODULIN HOMEOBOX	YES
Lus10024745.g	AT4G03090	NODULIN HOMEOBOX	NODULIN HOMEOBOX	YES
Lus10024746.g	AT4G03090	NODULIN HOMEOBOX	NODULIN HOMEOBOX	YES
Lus10009944.g	AT5G12840	NF-YA1 (NUCLEAR FACTOR Y, SUBUNIT A1)	NUCLEAR FACTOR Y SUBUNIT A1, HEME ACTIVATOR PROTEIN (YEAST) HOMOLOG 2A	YES
Lus10016411.g	AT5G12840	NF-YA1 (NUCLEAR FACTOR Y, SUBUNIT A1)	NUCLEAR FACTOR Y SUBUNIT A1, HEME ACTIVATOR PROTEIN (YEAST) HOMOLOG 2A	YES
Lus10030137.g	AT5G12840	NF-YA1 (NUCLEAR FACTOR Y, SUBUNIT A1)	NUCLEAR FACTOR Y SUBUNIT A1, HEME ACTIVATOR PROTEIN (YEAST) HOMOLOG 2A	YES
Lus10001177.g	AT4G14540	NF-YB3 (NUCLEAR FACTOR Y, SUBUNIT B3)	NUCLEAR FACTOR Y, SUBUNIT B3, HEME ACTIVATOR PROTEIN (YEAST) HOMOLOG 3C	YES
Lus10001751.g	AT4G14540	NF-YB3 (NUCLEAR FACTOR Y, SUBUNIT B3)	NUCLEAR FACTOR Y, SUBUNIT B3, HEME ACTIVATOR PROTEIN (YEAST) HOMOLOG 3C	YES
Lus10016616.g	AT4G14540	NF-YB3 (NUCLEAR FACTOR Y, SUBUNIT B3)	NUCLEAR FACTOR Y, SUBUNIT B3, HEME ACTIVATOR PROTEIN (YEAST) HOMOLOG 3C	YES
Lus10022514.g	AT4G14540	NF-YB3 (NUCLEAR FACTOR Y, SUBUNIT B3)	NUCLEAR FACTOR Y, SUBUNIT B3, HEME ACTIVATOR PROTEIN (YEAST) HOMOLOG 3C	YES
Lus10035854.g	AT4G14540	NF-YB3 (NUCLEAR FACTOR Y, SUBUNIT B3)	NUCLEAR FACTOR Y, SUBUNIT B3, HEME ACTIVATOR PROTEIN (YEAST) HOMOLOG 3C
Lus10036637.g	AT4G14540	NF-YB3 (NUCLEAR FACTOR Y, SUBUNIT B3)	NUCLEAR FACTOR Y, SUBUNIT B3, HEME ACTIVATOR PROTEIN (YEAST) HOMOLOG 3C
Lus10008013.g	AT1G54830	NF-YC3 (NUCLEAR FACTOR Y, SUBUNIT C3)	NUCLEAR FACTOR Y, SUBUNIT C3
Lus10004468.g	AT1G08970	NF-YC9 (NUCLEAR FACTOR Y, SUBUNIT C9)	NUCLEAR FACTOR Y, SUBUNIT C9 , HEME ACTIVATOR PROTEIN (YEAST) HOMOLOG 5C	YES
Lus10021934.g	AT1G08970	NF-YC9 (NUCLEAR FACTOR Y, SUBUNIT C9)	NUCLEAR FACTOR Y, SUBUNIT C9 , HEME ACTIVATOR PROTEIN (YEAST) HOMOLOG 5C	YES
Lus10029939.g	AT1G08970	NF-YC9 (NUCLEAR FACTOR Y, SUBUNIT C9)	NUCLEAR FACTOR Y, SUBUNIT C9 , HEME ACTIVATOR PROTEIN (YEAST) HOMOLOG 5C	YES
Lus10041221.g	AT1G08970	NF-YC9 (NUCLEAR FACTOR Y, SUBUNIT C9)	NUCLEAR FACTOR Y, SUBUNIT C9 , HEME ACTIVATOR PROTEIN (YEAST) HOMOLOG 5C	YES
Lus10030622.g	AT1G60220	OVERLY TOLERANT TO SALT 1, UB-LIKE PROTEASE 1D	OVERLY TOLERANT TO SALT 1, UB-LIKE PROTEASE 1D	YES
Lus10030867.g	AT1G60220	OVERLY TOLERANT TO SALT 1, UB-LIKE PROTEASE 1D	OVERLY TOLERANT TO SALT 1, UB-LIKE PROTEASE 1D	YES
Lus10027400.g	AT5G51820	PGM (PHOSPHOGLUCOMUTASE)	PHOSPHOGLUCOMUTASE	YES
Lus10031669.g	AT5G51820	PGM (PHOSPHOGLUCOMUTASE)	PHOSPHOGLUCOMUTASE	YES
Lus10000767.g	AT4G24620	PGI1 (PHOSPHOGLUCOSE ISOMERASE 1)	PHOSPHOGLUCOSE ISOMERASE 1
Lus10015959.g	AT4G24620	PGI1 (PHOSPHOGLUCOSE ISOMERASE 1)	PHOSPHOGLUCOSE ISOMERASE 1	YES
Lus10002973.g	AT3G12810	PIE1 (PHOTOPERIOD-INDEPENDENT EARLY FLOWERING 1)	PHOTOPERIOD-INDEPENDENT EARLY FLOWERING 1	YES
Lus10002974.g	AT3G12810	PIE1 (PHOTOPERIOD-INDEPENDENT EARLY FLOWERING 1)	PHOTOPERIOD-INDEPENDENT EARLY FLOWERING 1	YES
Lus10007172.g	AT3G12810	PIE1 (PHOTOPERIOD-INDEPENDENT EARLY FLOWERING 1)	PHOTOPERIOD-INDEPENDENT EARLY FLOWERING 1	YES
Lus10007173.g	AT3G12810	PIE1 (PHOTOPERIOD-INDEPENDENT EARLY FLOWERING 1)	PHOTOPERIOD-INDEPENDENT EARLY FLOWERING 1	YES
Lus10007174.g	AT3G12810	PIE1 (PHOTOPERIOD-INDEPENDENT EARLY FLOWERING 1)	PHOTOPERIOD-INDEPENDENT EARLY FLOWERING 1	YES
Lus10007594.g	AT1G09570	PHYA (PHYTOCHROME A)	PHYTOCHROME A	YES
Lus10012151.g	AT1G09570	PHYA (PHYTOCHROME A)	PHYTOCHROME A	YES
Lus10034282.g	AT1G25540	PFT1 (PHYTOCHROME AND FLOWERING TIME 1)	PHYTOCHROME AND FLOWERING TIME 1, MEDIATOR25	YES
Lus10041483.g	AT1G25540	PFT1 (PHYTOCHROME AND FLOWERING TIME 1)	PHYTOCHROME AND FLOWERING TIME 1, MEDIATOR25	YES
Lus10016911.g	AT2G18790	PHYB (PHYTOCHROME B)	PHYTOCHROME B	YES
Lus10037771.g	AT2G18790	PHYB (PHYTOCHROME B)	PHYTOCHROME B	YES
Lus10006388.g	AT5G35840	PHYC (phytochrome defective c)	PHYTOCHROME C
Lus10006389.g	AT5G35840	PHYC (phytochrome defective c)	PHYTOCHROME C	YES
Lus10012342.g	AT5G35840	PHYC (phytochrome defective c)	PHYTOCHROME C	YES
Lus10004592.g	AT4G18130	PHYE (PHYTOCHROME DEFECTIVE E)	PHYTOCHROME E	YES
Lus10004593.g	AT4G18130	PHYE (PHYTOCHROME DEFECTIVE E)	PHYTOCHROME E	YES
Lus10011967.g	AT4G18130	PHYE (PHYTOCHROME DEFECTIVE E)	PHYTOCHROME E	YES
Lus10008132.g	AT1G72390	PHYTOCHROME-DEPENDENT LATE-FLOWERING	PHYTOCHROME-DEPENDENT LATE-FLOWERING	YES
Lus10013169.g	AT1G72390	PHYTOCHROME-DEPENDENT LATE-FLOWERING	PHYTOCHROME-DEPENDENT LATE-FLOWERING	YES
Lus10013170.g	AT1G72390	PHYTOCHROME-DEPENDENT LATE-FLOWERING	PHYTOCHROME-DEPENDENT LATE-FLOWERING	YES
Lus10029805.g	AT3G59060	PIL6 (PHYTOCHROME INTERACTING FACTOR 3-LIKE 6)	PHYTOCHROME-INTERACTING FACTOR 5, PHYTOCHROME INTERACTING FACTOR 3-LIKE 6	YES
Lus10010571.g	AT3G22590	PLANT HOMOLOGOUS TO PARAFIBROMIN , CDC73	PLANT HOMOLOGOUS TO PARAFIBROMIN , CDC73	YES
Lus10021913.g	AT3G22590	PLANT HOMOLOGOUS TO PARAFIBROMIN , CDC73	PLANT HOMOLOGOUS TO PARAFIBROMIN , CDC73	YES
Lus10026680.g	AT3G22590	PLANT HOMOLOGOUS TO PARAFIBROMIN , CDC73	PLANT HOMOLOGOUS TO PARAFIBROMIN , CDC73	YES
Lus10039347.g	AT3G22590	PLANT HOMOLOGOUS TO PARAFIBROMIN , CDC73	PLANT HOMOLOGOUS TO PARAFIBROMIN , CDC73	YES
Lus10041198.g	AT3G22590	PLANT HOMOLOGOUS TO PARAFIBROMIN , CDC73	PLANT HOMOLOGOUS TO PARAFIBROMIN , CDC73	YES
Lus10014221.g	AT2G28830	PLANT U-BOX 12	PLANT U-BOX 12	YES
Lus10022690.g	AT2G28830	PLANT U-BOX 12	PLANT U-BOX 12
Lus10023667.g	AT2G28830	PLANT U-BOX 12	PLANT U-BOX 12
Lus10007511.g	AT3G46510	PLANT U-BOX 13	PLANT U-BOX 13
Lus10016565.g	AT3G46510	PLANT U-BOX 13	PLANT U-BOX 13	YES
Lus10017444.g	AT3G46510	PLANT U-BOX 13	PLANT U-BOX 13
Lus10040834.g	AT3G46510	PLANT U-BOX 13	PLANT U-BOX 13	YES
Lus10016110.g	AT2G27990	PNF (POUND-FOOLISH) or BLH8 (BEL1-LIKE HOMEODOMAIN 8)	PNF (POUND-FOOLISH) or BLH8 (BEL1-LIKE HOMEODOMAIN 8)	YES
Lus10021452.g	AT2G27990	PNF (POUND-FOOLISH) or BLH8 (BEL1-LIKE HOMEODOMAIN 8)	PNF (POUND-FOOLISH) or BLH8 (BEL1-LIKE HOMEODOMAIN 8)	YES
Lus10040256.g	AT2G27990	PNF (POUND-FOOLISH) or BLH8 (BEL1-LIKE HOMEODOMAIN 8)	PNF (POUND-FOOLISH) or BLH8 (BEL1-LIKE HOMEODOMAIN 8)	YES
Lus10004688.g	AT5G02030	PNY (PENNYWISE) or RPL (REPLUMLESS)	PNY (PENNYWISE) or RPL (REPLUMLESS)	YES
Lus10021498.g	AT5G02030	PNY (PENNYWISE) or RPL (REPLUMLESS)	PNY (PENNYWISE) or RPL (REPLUMLESS)	YES
Lus10022599.g	AT5G02030	PNY (PENNYWISE) or RPL (REPLUMLESS)	PNY (PENNYWISE) or RPL (REPLUMLESS)	YES
Lus10011489.g	AT1G80070	Pre-mRNA-processing-splicing factor	PRE-MRNA PROCESSING 8, ABNORMAL SUSPENSOR 2, EMBRYO DEFECTIVE 33	YES
Lus10023129.g	AT1G80070	Pre-mRNA-processing-splicing factor	PRE-MRNA PROCESSING 8, ABNORMAL SUSPENSOR 2, EMBRYO DEFECTIVE 33	YES
Lus10034172.g	AT5G49020	PRMT4A (PROTEIN ARGININE METHYLTRANSFERASE 4A)	PROTEIN ARGININE METHYLTRANSFERASE 4A	YES
Lus10043412.g	AT5G49020	PRMT4A (PROTEIN ARGININE METHYLTRANSFERASE 4A)	PROTEIN ARGININE METHYLTRANSFERASE 4A	YES
Lus10008878.g	AT5G24470	PRR5 (PSEUDO-RESPONSE REGULATOR 5)	PSEUDO-RESPONSE REGULATOR 5	YES
Lus10008879.g	AT5G24470	PRR5 (PSEUDO-RESPONSE REGULATOR 5)	PSEUDO-RESPONSE REGULATOR 5	YES
Lus10023229.g	AT5G24470	PRR5 (PSEUDO-RESPONSE REGULATOR 5)	PSEUDO-RESPONSE REGULATOR 5	YES
Lus10023230.g	AT5G24470	PRR5 (PSEUDO-RESPONSE REGULATOR 5)	PSEUDO-RESPONSE REGULATOR 5	YES
Lus10032934.g	AT5G24470	PRR5 (PSEUDO-RESPONSE REGULATOR 5)	PSEUDO-RESPONSE REGULATOR 5	YES
Lus10014018.g	AT5G02810	PRR7 (PSEUDO-RESPONSE REGULATOR 7)	PSEUDO-RESPONSE REGULATOR 7	YES
Lus10019899.g	AT5G02810	PRR7 (PSEUDO-RESPONSE REGULATOR 7)	PSEUDO-RESPONSE REGULATOR 7	YES
Lus10015571.g	AT2G46790	PRR9 (PSEUDO-RESPONSE REGULATOR 9)	PSEUDO-RESPONSE REGULATOR 9	YES
Lus10030991.g	AT1G32230	RCD1 (RADICAL-INDUCED CELL DEATH1)	RADICAL-INDUCED CELL DEATH 1	YES
Lus10000746.g	AT3G18990	VRN1 (REDUCED VERNALIZATION RESPONSE 1)	REDUCED VERNALIZATION RESPONSE 1
Lus10002934.g	AT3G18990	VRN1 (REDUCED VERNALIZATION RESPONSE 1)	REDUCED VERNALIZATION RESPONSE 1
Lus10003826.g	AT3G18990	VRN1 (REDUCED VERNALIZATION RESPONSE 1)	REDUCED VERNALIZATION RESPONSE 1
Lus10008529.g	AT3G18990	VRN1 (REDUCED VERNALIZATION RESPONSE 1)	REDUCED VERNALIZATION RESPONSE 1	YES
Lus10009688.g	AT3G18990	VRN1 (REDUCED VERNALIZATION RESPONSE 1)	REDUCED VERNALIZATION RESPONSE 1	YES
Lus10010756.g	AT3G18990	VRN1 (REDUCED VERNALIZATION RESPONSE 1)	REDUCED VERNALIZATION RESPONSE 1
Lus10010759.g	AT3G18990	VRN1 (REDUCED VERNALIZATION RESPONSE 1)	REDUCED VERNALIZATION RESPONSE 1
Lus10012038.g	AT3G18990	VRN1 (REDUCED VERNALIZATION RESPONSE 1)	REDUCED VERNALIZATION RESPONSE 1	YES
Lus10012039.g	AT3G18990	VRN1 (REDUCED VERNALIZATION RESPONSE 1)	REDUCED VERNALIZATION RESPONSE 1
Lus10012041.g	AT3G18990	VRN1 (REDUCED VERNALIZATION RESPONSE 1)	REDUCED VERNALIZATION RESPONSE 1	YES
Lus10014359.g	AT3G18990	VRN1 (REDUCED VERNALIZATION RESPONSE 1)	REDUCED VERNALIZATION RESPONSE 1	YES
Lus10014528.g	AT3G18990	VRN1 (REDUCED VERNALIZATION RESPONSE 1)	REDUCED VERNALIZATION RESPONSE 1	YES
Lus10016777.g	AT3G18990	VRN1 (REDUCED VERNALIZATION RESPONSE 1)	REDUCED VERNALIZATION RESPONSE 1	YES
Lus10017970.g	AT3G18990	VRN1 (REDUCED VERNALIZATION RESPONSE 1)	REDUCED VERNALIZATION RESPONSE 1	YES
Lus10019652.g	AT3G18990	VRN1 (REDUCED VERNALIZATION RESPONSE 1)	REDUCED VERNALIZATION RESPONSE 1	YES
Lus10019977.g	AT3G18990	VRN1 (REDUCED VERNALIZATION RESPONSE 1)	REDUCED VERNALIZATION RESPONSE 1
Lus10021007.g	AT3G18990	VRN1 (REDUCED VERNALIZATION RESPONSE 1)	REDUCED VERNALIZATION RESPONSE 1
Lus10022473.g	AT3G18990	VRN1 (REDUCED VERNALIZATION RESPONSE 1)	REDUCED VERNALIZATION RESPONSE 1
Lus10023079.g	AT3G18990	VRN1 (REDUCED VERNALIZATION RESPONSE 1)	REDUCED VERNALIZATION RESPONSE 1	YES
Lus10023843.g	AT3G18990	VRN1 (REDUCED VERNALIZATION RESPONSE 1)	REDUCED VERNALIZATION RESPONSE 1	YES
Lus10023844.g	AT3G18990	VRN1 (REDUCED VERNALIZATION RESPONSE 1)	REDUCED VERNALIZATION RESPONSE 1	YES
Lus10025506.g	AT3G18990	VRN1 (REDUCED VERNALIZATION RESPONSE 1)	REDUCED VERNALIZATION RESPONSE 1
Lus10025507.g	AT3G18990	VRN1 (REDUCED VERNALIZATION RESPONSE 1)	REDUCED VERNALIZATION RESPONSE 1	YES
Lus10025534.g	AT3G18990	VRN1 (REDUCED VERNALIZATION RESPONSE 1)	REDUCED VERNALIZATION RESPONSE 1	YES
Lus10025669.g	AT3G18990	VRN1 (REDUCED VERNALIZATION RESPONSE 1)	REDUCED VERNALIZATION RESPONSE 1
Lus10025913.g	AT3G18990	VRN1 (REDUCED VERNALIZATION RESPONSE 1)	REDUCED VERNALIZATION RESPONSE 1
Lus10026067.g	AT3G18990	VRN1 (REDUCED VERNALIZATION RESPONSE 1)	REDUCED VERNALIZATION RESPONSE 1	YES
Lus10026720.g	AT3G18990	VRN1 (REDUCED VERNALIZATION RESPONSE 1)	REDUCED VERNALIZATION RESPONSE 1
Lus10027543.g	AT3G18990	VRN1 (REDUCED VERNALIZATION RESPONSE 1)	REDUCED VERNALIZATION RESPONSE 1	YES
Lus10027937.g	AT3G18990	VRN1 (REDUCED VERNALIZATION RESPONSE 1)	REDUCED VERNALIZATION RESPONSE 1	YES
Lus10027940.g	AT3G18990	VRN1 (REDUCED VERNALIZATION RESPONSE 1)	REDUCED VERNALIZATION RESPONSE 1	YES
Lus10027942.g	AT3G18990	VRN1 (REDUCED VERNALIZATION RESPONSE 1)	REDUCED VERNALIZATION RESPONSE 1	YES
Lus10032159.g	AT3G18990	VRN1 (REDUCED VERNALIZATION RESPONSE 1)	REDUCED VERNALIZATION RESPONSE 1	YES
Lus10032389.g	AT3G18990	VRN1 (REDUCED VERNALIZATION RESPONSE 1)	REDUCED VERNALIZATION RESPONSE 1
Lus10035637.g	AT3G18990	VRN1 (REDUCED VERNALIZATION RESPONSE 1)	REDUCED VERNALIZATION RESPONSE 1
Lus10036045.g	AT3G18990	VRN1 (REDUCED VERNALIZATION RESPONSE 1)	REDUCED VERNALIZATION RESPONSE 1	YES
Lus10037323.g	AT3G18990	VRN1 (REDUCED VERNALIZATION RESPONSE 1)	REDUCED VERNALIZATION RESPONSE 1
Lus10038189.g	AT3G18990	VRN1 (REDUCED VERNALIZATION RESPONSE 1)	REDUCED VERNALIZATION RESPONSE 1	YES
Lus10039303.g	AT3G18990	VRN1 (REDUCED VERNALIZATION RESPONSE 1)	REDUCED VERNALIZATION RESPONSE 1	YES
Lus10041961.g	AT3G18990	VRN1 (REDUCED VERNALIZATION RESPONSE 1)	REDUCED VERNALIZATION RESPONSE 1	YES
Lus10019482.g	AT3G48430	REF6 (RELATIVE OF EARLY FLOWERING 6)	RELATIVE OF EARLY FLOWERING 6 , JUMONJI DOMAIN-CONTAINING PROTEIN 12	YES
Lus10043332.g	AT3G48430	REF6 (RELATIVE OF EARLY FLOWERING 6)	RELATIVE OF EARLY FLOWERING 6 , JUMONJI DOMAIN-CONTAINING PROTEIN 12	YES
Lus10009134.g	AT2G01570	RGA1 (REPRESSOR OF GA1-3 1)	REPRESSOR OF GA1-3 1	YES
Lus10014786.g	AT2G01570	RGA1 (REPRESSOR OF GA1-3 1)	REPRESSOR OF GA1-3 1
Lus10017626.g	AT2G01570	RGA1 (REPRESSOR OF GA1-3 1)	REPRESSOR OF GA1-3 1	YES
Lus10017758.g	AT2G01570	RGA1 (REPRESSOR OF GA1-3 1)	REPRESSOR OF GA1-3 1	YES
Lus10018098.g	AT2G01570	RGA1 (REPRESSOR OF GA1-3 1)	REPRESSOR OF GA1-3 1
Lus10018099.g	AT2G01570	RGA1 (REPRESSOR OF GA1-3 1)	REPRESSOR OF GA1-3 1
Lus10018100.g	AT2G01570	RGA1 (REPRESSOR OF GA1-3 1)	REPRESSOR OF GA1-3 1
Lus10018101.g	AT2G01570	RGA1 (REPRESSOR OF GA1-3 1)	REPRESSOR OF GA1-3 1
Lus10022414.g	AT2G01570	RGA1 (REPRESSOR OF GA1-3 1)	REPRESSOR OF GA1-3 1
Lus10033060.g	AT2G01570	RGA1 (REPRESSOR OF GA1-3 1)	REPRESSOR OF GA1-3 1	YES
Lus10033583.g	AT2G01570	RGA1 (REPRESSOR OF GA1-3 1)	REPRESSOR OF GA1-3 1	YES
Lus10027454.g	AT5G23730	REPRESSOR OF UV-B PHOTOMORPHOGENESIS 2, EARLY FLOWERING BY OVEREXPRESSION 2	REPRESSOR OF UV-B PHOTOMORPHOGENESIS 2, EARLY FLOWERING BY OVEREXPRESSION 2	YES
Lus10012554.g	AT1G66350	RGL1 (RGA-LIKE 1)	RGA-LIKE PROTEIN 1	YES
Lus10016888.g	AT1G66350	RGL1 (RGA-LIKE 1)	RGA-LIKE PROTEIN 1
Lus10016889.g	AT1G66350	RGL1 (RGA-LIKE 1)	RGA-LIKE PROTEIN 1
Lus10016894.g	AT1G66350	RGL1 (RGA-LIKE 1)	RGA-LIKE PROTEIN 1
Lus10017930.g	AT1G66350	RGL1 (RGA-LIKE 1)	RGA-LIKE PROTEIN 1
Lus10036932.g	AT1G66350	RGL1 (RGA-LIKE 1)	RGA-LIKE PROTEIN 1	YES
Lus10037055.g	AT1G66350	RGL1 (RGA-LIKE 1)	RGA-LIKE PROTEIN 1	YES
Lus10037753.g	AT1G66350	RGL1 (RGA-LIKE 1)	RGA-LIKE PROTEIN 1
Lus10037754.g	AT1G66350	RGL1 (RGA-LIKE 1)	RGA-LIKE PROTEIN 1
Lus10037755.g	AT1G66350	RGL1 (RGA-LIKE 1)	RGA-LIKE PROTEIN 1
Lus10041128.g	AT1G66350	RGL1 (RGA-LIKE 1)	RGA-LIKE PROTEIN 1
Lus10041540.g	AT1G66350	RGL1 (RGA-LIKE 1)	RGA-LIKE PROTEIN 1
Lus10002204.g	AT3G03450	RGL2 (RGA-LIKE 2)	RGA-LIKE PROTEIN 2
Lus10012236.g	AT3G03450	RGL2 (RGA-LIKE 2)	RGA-LIKE PROTEIN 2
Lus10016886.g	AT3G03450	RGL2 (RGA-LIKE 2)	RGA-LIKE PROTEIN 2	YES
Lus10016890.g	AT3G03450	RGL2 (RGA-LIKE 2)	RGA-LIKE PROTEIN 2
Lus10016891.g	AT3G03450	RGL2 (RGA-LIKE 2)	RGA-LIKE PROTEIN 2
Lus10016893.g	AT3G03450	RGL2 (RGA-LIKE 2)	RGA-LIKE PROTEIN 2
Lus10016895.g	AT3G03450	RGL2 (RGA-LIKE 2)	RGA-LIKE PROTEIN 2
Lus10016897.g	AT3G03450	RGL2 (RGA-LIKE 2)	RGA-LIKE PROTEIN 2	YES
Lus10023621.g	AT3G03450	RGL2 (RGA-LIKE 2)	RGA-LIKE PROTEIN 2
Lus10024252.g	AT3G03450	RGL2 (RGA-LIKE 2)	RGA-LIKE PROTEIN 2
Lus10031172.g	AT3G03450	RGL2 (RGA-LIKE 2)	RGA-LIKE PROTEIN 2
Lus10031748.g	AT3G03450	RGL2 (RGA-LIKE 2)	RGA-LIKE PROTEIN 2
Lus10036457.g	AT3G03450	RGL2 (RGA-LIKE 2)	RGA-LIKE PROTEIN 2
Lus10036459.g	AT3G03450	RGL2 (RGA-LIKE 2)	RGA-LIKE PROTEIN 2
Lus10036460.g	AT3G03450	RGL2 (RGA-LIKE 2)	RGA-LIKE PROTEIN 2
Lus10037758.g	AT3G03450	RGL2 (RGA-LIKE 2)	RGA-LIKE PROTEIN 2
Lus10000140.g	AT5G17490	RGL3 (RGA-LIKE PROTEIN 3)	RGA-LIKE PROTEIN 3
Lus10001451.g	AT5G17490	RGL3 (RGA-LIKE PROTEIN 3)	RGA-LIKE PROTEIN 3
Lus10002424.g	AT5G17490	RGL3 (RGA-LIKE PROTEIN 3)	RGA-LIKE PROTEIN 3
Lus10028511.g	AT5G17490	RGL3 (RGA-LIKE PROTEIN 3)	RGA-LIKE PROTEIN 3
Lus10025579.g	AT1G06040	STO (SALT TOLERANCE)	SALT TOLERANCE	YES
Lus10027041.g	AT1G06040	STO (SALT TOLERANCE)	SALT TOLERANCE	YES
Lus10041388.g	AT2G45640	SAP18 (SIN3 ASSOCIATED POLYPEPTIDE P18)	SAP18 (SIN3 ASSOCIATED POLYPEPTIDE P18)	YES
Lus10017506.g	AT1G75060	SAP30 FUNCTION-RELATED 1	SAP30 FUNCTION-RELATED 1	YES
Lus10018805.g	AT1G75060	SAP30 FUNCTION-RELATED 1	SAP30 FUNCTION-RELATED 1	YES
Lus10028777.g	AT1G75060	SAP30 FUNCTION-RELATED 1	SAP30 FUNCTION-RELATED 1	YES
Lus10032725.g	AT1G75060	SAP30 FUNCTION-RELATED 1	SAP30 FUNCTION-RELATED 1	YES
Lus10024163.g	AT5G59560	SRR1 (SENSITIVITY TO RED LIGHT REDUCED 1)	SENSITIVITY TO RED LIGHT REDUCED 1	YES
Lus10039536.g	AT5G59560	SRR1 (SENSITIVITY TO RED LIGHT REDUCED 1)	SENSITIVITY TO RED LIGHT REDUCED 1	YES
Lus10003124.g	AT1G24260	SEP3 (SEPALLATA3)	SEP3 (SEPALLATA3)
Lus10003125.g	AT1G24260	SEP3 (SEPALLATA3)	SEP3 (SEPALLATA3)
Lus10011350.g	AT1G24260	SEP3 (SEPALLATA3)	SEP3 (SEPALLATA3)
Lus10015765.g	AT1G24260	SEP3 (SEPALLATA3)	SEP3 (SEPALLATA3)	YES
Lus10037040.g	AT1G24260	SEP3 (SEPALLATA3)	SEP3 (SEPALLATA3)
Lus10026399.g	AT5G37055	SEF (SERRATED LEAVES AND EARLY FLOWERING)	SERRATED LEAVES AND EARLY FLOWERING, ATSWC6
Lus10042253.g	AT5G37055	SEF (SERRATED LEAVES AND EARLY FLOWERING)	SERRATED LEAVES AND EARLY FLOWERING, ATSWC6	YES
Lus10016600.g	AT1G76710	SDG26 (SET DOMAIN GROUP 26)	SET DOMAIN GROUP 26, ASH1-RELATED PROTEIN 1	YES
Lus10038740.g	AT2G44150	ASHH3 (HISTONE-LYSINE N-METHYLTRANSFERASE ASHH3)	SET DOMAIN-CONTAINING PROTEIN 7, HISTONE-LYSINE N-METHYLTRANSFERASE ASHH3	YES
Lus10039118.g	AT2G44150	ASHH3 (HISTONE-LYSINE N-METHYLTRANSFERASE ASHH3)	SET DOMAIN-CONTAINING PROTEIN 7, HISTONE-LYSINE N-METHYLTRANSFERASE ASHH3	YES
Lus10009545.g	AT4G31120	SKB1 (SHK1 BINDING PROTEIN 1)	SHK1 BINDING PROTEIN 1 , PROTEIN ARGININE METHYLTRANSFERASE 5
Lus10020369.g	AT4G31120	SKB1 (SHK1 BINDING PROTEIN 1)	SHK1 BINDING PROTEIN 1 , PROTEIN ARGININE METHYLTRANSFERASE 5	YES
Lus10017482.g	AT4G39100	SHL1 (short life)	SHORT LIFE1 , SHORT LIFE	YES
Lus10028801.g	AT4G39100	SHL1 (short life)	SHORT LIFE1 , SHORT LIFE	YES
Lus10041960.g	AT4G39100	SHL1 (short life)	SHORT LIFE1 , SHORT LIFE	YES
Lus10025719.g	AT2G22540	SVP (SHORT VEGETATIVE PHASE)	SHORT VEGETATIVE PHASE	YES
Lus10035942.g	AT2G22540	SVP (SHORT VEGETATIVE PHASE)	SHORT VEGETATIVE PHASE	YES
Lus10035390.g	AT2G35510	SRO1 (SIMILAR TO RCD ONE 1)	SIMILAR TO RCD ONE 1	YES
Lus10042637.g	AT4G24210	SLY1 (SLEEPY1)	SLY1 (SLEEPY1)	YES
Lus10019475.g	AT3G15354	SPA3 (SPA1-RELATED 3)	SPA1-RELATED 3	YES
Lus10019476.g	AT3G15354	SPA3 (SPA1-RELATED 3)	SPA1-RELATED 3	YES
Lus10043323.g	AT3G15354	SPA3 (SPA1-RELATED 3)	SPA1-RELATED 3	YES
Lus10032358.g	AT4G11110	SPA2 (SPA1-RELATED 2)	SPA2 (SPA1-RELATED 2)	YES
Lus10033942.g	AT4G11110	SPA2 (SPA1-RELATED 2)	SPA2 (SPA1-RELATED 2)	YES
Lus10039410.g	AT4G10710	SPT16 (global transcription factor C)	SPT16	YES
Lus10039490.g	AT4G10710	SPT16 (global transcription factor C)	SPT16	YES
Lus10013999.g	AT2G33810	SPL3 (SQUAMOSA PROMOTER BINDING PROTEIN-LIKE 3)	SQUAMOSA PROMOTER BINDING PROTEIN-LIKE 3	YES
Lus10015421.g	AT2G33810	SPL3 (SQUAMOSA PROMOTER BINDING PROTEIN-LIKE 3)	SQUAMOSA PROMOTER BINDING PROTEIN-LIKE 3	YES
Lus10041935.g	AT2G33810	SPL3 (SQUAMOSA PROMOTER BINDING PROTEIN-LIKE 3)	SQUAMOSA PROMOTER BINDING PROTEIN-LIKE 3	YES
Lus10039846.g	AT1G53160	SPL4 (SQUAMOSA PROMOTER BINDING PROTEIN-LIKE 4)	SQUAMOSA PROMOTER BINDING PROTEIN-LIKE 4	YES
Lus10005548.g	AT3G15270	SPL5 (SQUAMOSA PROMOTER BINDING PROTEIN-LIKE 5)	SQUAMOSA PROMOTER BINDING PROTEIN-LIKE 5
Lus10018610.g	AT3G15270	SPL5 (SQUAMOSA PROMOTER BINDING PROTEIN-LIKE 5)	SQUAMOSA PROMOTER BINDING PROTEIN-LIKE 5	YES
Lus10012020.g	AT2G42200	SPL9 (SQUAMOSA PROMOTER BINDING PROTEIN-LIKE 9)	SQUAMOSA PROMOTER BINDING PROTEIN-LIKE 9	YES
Lus10016275.g	AT2G42200	SPL9 (SQUAMOSA PROMOTER BINDING PROTEIN-LIKE 9)	SQUAMOSA PROMOTER BINDING PROTEIN-LIKE 9	YES
Lus10021034.g	AT2G42200	SPL9 (SQUAMOSA PROMOTER BINDING PROTEIN-LIKE 9)	SQUAMOSA PROMOTER BINDING PROTEIN-LIKE 9	YES
Lus10023818.g	AT2G42200	SPL9 (SQUAMOSA PROMOTER BINDING PROTEIN-LIKE 9)	SQUAMOSA PROMOTER BINDING PROTEIN-LIKE 9	YES
Lus10018073.g	AT3G28730	STRUCTURE SPECIFIC RECOGNITION PROTEIN 1, HIGH MOBILITY GROUP, NUCLEOSOME/CHROMATIN ASSEMBLY FACTOR D	STRUCTURE SPECIFIC RECOGNITION PROTEIN 1, HIGH MOBILITY GROUP, NUCLEOSOME/CHROMATIN ASSEMBLY FACTOR D	YES
Lus10042065.g	AT3G28730	STRUCTURE SPECIFIC RECOGNITION PROTEIN 1, HIGH MOBILITY GROUP, NUCLEOSOME/CHROMATIN ASSEMBLY FACTOR D	STRUCTURE SPECIFIC RECOGNITION PROTEIN 1, HIGH MOBILITY GROUP, NUCLEOSOME/CHROMATIN ASSEMBLY FACTOR D	YES
Lus10016788.g	AT2G23740	SU(VAR)3-9-RELATED PROTEIN 5	SU(VAR)3-9-RELATED PROTEIN 5	YES
Lus10022482.g	AT2G23740	SU(VAR)3-9-RELATED PROTEIN 5	SU(VAR)3-9-RELATED PROTEIN 5	YES
Lus10022483.g	AT2G23740	SU(VAR)3-9-RELATED PROTEIN 5	SU(VAR)3-9-RELATED PROTEIN 5	YES
Lus10012454.g	AT3G43190	SUCROSE SYNTHASE 4	SUCROSE SYNTHASE 4	YES
Lus10020506.g	AT3G43190	SUCROSE SYNTHASE 4	SUCROSE SYNTHASE 4	YES
Lus10036234.g	AT1G30970	SUF4 (suppressor of FRIGIDA4)	SUPPRESSOR OF FRIGIDA4	YES
Lus10038373.g	AT1G30970	SUF4 (suppressor of FRIGIDA4)	SUPPRESSOR OF FRIGIDA4	YES
Lus10036542.g	AT2G45660	SOC1 (SUPPRESSOR OF OVEREXPRESSION OF CONSTANS)	SUPPRESSOR OF OVEREXPRESSION OF CO 1 , AGAMOUS-LIKE 20	YES
Lus10036543.g	AT2G45660	SOC1 (SUPPRESSOR OF OVEREXPRESSION OF CONSTANS)	SUPPRESSOR OF OVEREXPRESSION OF CO 1 , AGAMOUS-LIKE 20	YES
Lus10041385.g	AT2G45660	SOC1 (SUPPRESSOR OF OVEREXPRESSION OF CONSTANS)	SUPPRESSOR OF OVEREXPRESSION OF CO 1 , AGAMOUS-LIKE 20	YES
Lus10001979.g	AT2G28550	TOE1 or RAP2.7 (RELATED TO AP2.7)	TARGET OF EARLY ACTIVATION TAGGED 1 , RELATED TO AP2.7	YES
Lus10015055.g	AT2G28550	TOE1 or RAP2.7 (RELATED TO AP2.7)	TARGET OF EARLY ACTIVATION TAGGED 1 , RELATED TO AP2.7	YES
Lus10018124.g	AT2G28550	TOE1 or RAP2.7 (RELATED TO AP2.7)	TARGET OF EARLY ACTIVATION TAGGED 1 , RELATED TO AP2.7	YES
Lus10019905.g	AT2G28550	TOE1 or RAP2.7 (RELATED TO AP2.7)	TARGET OF EARLY ACTIVATION TAGGED 1 , RELATED TO AP2.7	YES
Lus10023482.g	AT2G28550	TOE1 or RAP2.7 (RELATED TO AP2.7)	TARGET OF EARLY ACTIVATION TAGGED 1 , RELATED TO AP2.7	YES
Lus10036141.g	AT2G28550	TOE1 or RAP2.7 (RELATED TO AP2.7)	TARGET OF EARLY ACTIVATION TAGGED 1 , RELATED TO AP2.7	YES
Lus10040365.g	AT2G28550	TOE1 or RAP2.7 (RELATED TO AP2.7)	TARGET OF EARLY ACTIVATION TAGGED 1 , RELATED TO AP2.7	YES
Lus10034276.g	AT1G68840	TEM2 or RAV2 (REGULATOR OF THE ATPASE OF THE VACUOLAR MEMBRANE)	TEMPRANILLO 2 , RELATED TO ABI3/VP1 2	YES
Lus10001338.g	AT5G17690	TFL2 (TERMINAL FLOWER 2)	TERMINAL FLOWER 2, LIKE HETEROCHROMATIN PROTEIN 1	YES
Lus10005669.g	AT5G17690	TFL2 (TERMINAL FLOWER 2)	TERMINAL FLOWER 2, LIKE HETEROCHROMATIN PROTEIN 1
Lus10013641.g	AT5G17690	TFL2 (TERMINAL FLOWER 2)	TERMINAL FLOWER 2, LIKE HETEROCHROMATIN PROTEIN 1	YES
Lus10020324.g	AT5G17690	TFL2 (TERMINAL FLOWER 2)	TERMINAL FLOWER 2, LIKE HETEROCHROMATIN PROTEIN 1	YES
Lus10017052.g	AT5G03840	TFL1 (TERMINAL FLOWER 1)	TERMINAL FLOWER1
Lus10021372.g	AT5G03840	TFL1 (TERMINAL FLOWER 1)	TERMINAL FLOWER1
Lus10002447.g	AT3G22380	TIC (TIME FOR COFFEE)	TIME FOR COFFEE
Lus10002448.g	AT3G22380	TIC (TIME FOR COFFEE)	TIME FOR COFFEE
Lus10010535.g	AT3G22380	TIC (TIME FOR COFFEE)	TIME FOR COFFEE	YES
Lus10000566.g	AT5G61380	TOC1 (TIMING OF CAB EXPRESSION 1)	TIMING OF CAB EXPRESSION 1	YES
Lus10015720.g	AT5G61380	TOC1 (TIMING OF CAB EXPRESSION 1)	TIMING OF CAB EXPRESSION 1	YES
Lus10019077.g	AT5G61380	TOC1 (TIMING OF CAB EXPRESSION 1)	TIMING OF CAB EXPRESSION 1	YES
Lus10021629.g	AT5G61380	TOC1 (TIMING OF CAB EXPRESSION 1)	TIMING OF CAB EXPRESSION 1	YES
Lus10001924.g	AT1G15750	TPL (TOPLESS)	TOPLESS
Lus10001951.g	AT1G15750	TPL (TOPLESS)	TOPLESS	YES
Lus10006650.g	AT1G15750	TPL (TOPLESS)	TOPLESS	YES
Lus10011481.g	AT1G15750	TPL (TOPLESS)	TOPLESS	YES
Lus10019401.g	AT1G15750	TPL (TOPLESS)	TOPLESS	YES
Lus10023119.g	AT1G15750	TPL (TOPLESS)	TOPLESS	YES
Lus10005412.g	AT1G78580	ATTPS1 (TREHALOSE-6-PHOSPHATE SYNTHASE)	TREHALOSE-6-PHOSPHATE SYNTHASE 1
Lus10005559.g	AT1G78580	ATTPS1 (TREHALOSE-6-PHOSPHATE SYNTHASE)	TREHALOSE-6-PHOSPHATE SYNTHASE 1	YES
Lus10013694.g	AT1G78580	ATTPS1 (TREHALOSE-6-PHOSPHATE SYNTHASE)	TREHALOSE-6-PHOSPHATE SYNTHASE 1	YES
Lus10015243.g	AT1G78580	ATTPS1 (TREHALOSE-6-PHOSPHATE SYNTHASE)	TREHALOSE-6-PHOSPHATE SYNTHASE 1
Lus10025508.g	AT1G05830	ATX2 (ARABIDOPSIS TRITHORAX-LIKE PROTEIN 2)	TRITHORAX-LIKE PROTEIN 2	YES
Lus10026725.g	AT1G05830	ATX2 (ARABIDOPSIS TRITHORAX-LIKE PROTEIN 2)	TRITHORAX-LIKE PROTEIN 2	YES
Lus10013263.g	AT2G02760	UBC2 (UBIQUITIN CONJUGATING ENZYME 2)	UBIQUITIN CARRIER PROTEIN 2	YES
Lus10030786.g	AT2G02760	UBC2 (UBIQUITIN CONJUGATING ENZYME 2)	UBIQUITIN CARRIER PROTEIN 2	YES
Lus10036727.g	AT2G02760	UBC2 (UBIQUITIN CONJUGATING ENZYME 2)	UBIQUITIN CARRIER PROTEIN 2	YES
Lus10037203.g	AT2G02760	UBC2 (UBIQUITIN CONJUGATING ENZYME 2)	UBIQUITIN CARRIER PROTEIN 2	YES
Lus10008949.g	AT5G06600	UBP12 (UBIQUITIN-SPECIFIC PROTEASE 12)	UBIQUITIN-SPECIFIC PROTEASE 12	YES
Lus10013548.g	AT5G06600	UBP12 (UBIQUITIN-SPECIFIC PROTEASE 12)	UBIQUITIN-SPECIFIC PROTEASE 12	YES
Lus10017291.g	AT5G06600	UBP12 (UBIQUITIN-SPECIFIC PROTEASE 12)	UBIQUITIN-SPECIFIC PROTEASE 12
Lus10025569.g	AT5G06600	UBP12 (UBIQUITIN-SPECIFIC PROTEASE 12)	UBIQUITIN-SPECIFIC PROTEASE 12	YES
Lus10027030.g	AT5G06600	UBP12 (UBIQUITIN-SPECIFIC PROTEASE 12)	UBIQUITIN-SPECIFIC PROTEASE 12	YES
Lus10028871.g	AT5G06600	UBP12 (UBIQUITIN-SPECIFIC PROTEASE 12)	UBIQUITIN-SPECIFIC PROTEASE 12	YES
Lus10029309.g	AT5G06600	UBP12 (UBIQUITIN-SPECIFIC PROTEASE 12)	UBIQUITIN-SPECIFIC PROTEASE 12	YES
Lus10034129.g	AT5G06600	UBP12 (UBIQUITIN-SPECIFIC PROTEASE 12)	UBIQUITIN-SPECIFIC PROTEASE 12
Lus10043456.g	AT5G06600	UBP12 (UBIQUITIN-SPECIFIC PROTEASE 12)	UBIQUITIN-SPECIFIC PROTEASE 12	YES
Lus10013550.g	AT3G11910	UBP13 (UBIQUITIN-SPECIFIC PROTEASE 13)	UBIQUITIN-SPECIFIC PROTEASE 13
Lus10034130.g	AT3G11910	UBP13 (UBIQUITIN-SPECIFIC PROTEASE 13)	UBIQUITIN-SPECIFIC PROTEASE 13	YES
Lus10029686.g	AT3G49600	UBP26 (UBIQUITIN-SPECIFIC PROTEASE 26)	UBIQUITIN-SPECIFIC PROTEASE 26	YES
Lus10042726.g	AT3G49600	UBP26 (UBIQUITIN-SPECIFIC PROTEASE 26)	UBIQUITIN-SPECIFIC PROTEASE 26	YES
Lus10026393.g	AT2G30140	UDP-GLUCOSYL TRANSFERASE 87A2	UDP-GLUCOSYL TRANSFERASE 87A2
Lus10026394.g	AT2G30140	UDP-GLUCOSYL TRANSFERASE 87A2	UDP-GLUCOSYL TRANSFERASE 87A2	YES
Lus10042259.g	AT2G30140	UDP-GLUCOSYL TRANSFERASE 87A2	UDP-GLUCOSYL TRANSFERASE 87A2	YES
Lus10042260.g	AT2G30140	UDP-GLUCOSYL TRANSFERASE 87A2	UDP-GLUCOSYL TRANSFERASE 87A2	YES
Lus10042261.g	AT2G30140	UDP-GLUCOSYL TRANSFERASE 87A2	UDP-GLUCOSYL TRANSFERASE 87A2	YES
Lus10042263.g	AT2G30140	UDP-GLUCOSYL TRANSFERASE 87A2	UDP-GLUCOSYL TRANSFERASE 87A2	YES
Lus10042264.g	AT2G30140	UDP-GLUCOSYL TRANSFERASE 87A2	UDP-GLUCOSYL TRANSFERASE 87A2	YES
Lus10018560.g	AT4G28190	ULTRAPETALA1	ULTRAPETALA1	YES
Lus10039791.g	AT4G28190	ULTRAPETALA1	ULTRAPETALA1	YES
Lus10039127.g	AT5G39550	VARIANT IN METHYLATION 3, ORTHRUS 1	VARIANT IN METHYLATION 3, ORTHRUS 1	YES
Lus10005274.g	AT1G28520	VOZ1 (VASCULAR PLANT ONE ZINC FINGER PROTEIN)	VASCULAR PLANT ONE ZINC FINGER PROTEIN 1	YES
Lus10013950.g	AT1G28520	VOZ1 (VASCULAR PLANT ONE ZINC FINGER PROTEIN)	VASCULAR PLANT ONE ZINC FINGER PROTEIN 1	YES
Lus10017700.g	AT1G28520	VOZ1 (VASCULAR PLANT ONE ZINC FINGER PROTEIN)	VASCULAR PLANT ONE ZINC FINGER PROTEIN 1	YES
Lus10033657.g	AT1G28520	VOZ1 (VASCULAR PLANT ONE ZINC FINGER PROTEIN)	VASCULAR PLANT ONE ZINC FINGER PROTEIN 1	YES
Lus10017159.g	AT4G29830	VERNALIZATION INDEPENDENCE 3 , ARABIDOPSIS THALIANA HOMOLOG OF YEAST SKI8	VERNALIZATION INDEPENDENCE 3 , ARABIDOPSIS THALIANA HOMOLOG OF YEAST SKI8	YES
Lus10021571.g	AT4G29830	VERNALIZATION INDEPENDENCE 3 , ARABIDOPSIS THALIANA HOMOLOG OF YEAST SKI8	VERNALIZATION INDEPENDENCE 3 , ARABIDOPSIS THALIANA HOMOLOG OF YEAST SKI8	YES
Lus10021161.g	AT5G61150	VIP4 (VERNALIZATION INDEPENDENCE 4)	VERNALIZATION INDEPENDENCE 4	YES
Lus10040529.g	AT5G61150	VIP4 (VERNALIZATION INDEPENDENCE 4)	VERNALIZATION INDEPENDENCE 4	YES
Lus10011205.g	AT1G61040	VIP5 (VERNALIZATION INDEPENDENCE 5)	VERNALIZATION INDEPENDENCE 5	YES
Lus10018476.g	AT1G61040	VIP5 (VERNALIZATION INDEPENDENCE5)	VERNALIZATION INDEPENDENCE 5	YES
Lus10028170.g	AT5G57380	VIN3 (VERNALIZATION INSENSITIVE 3)	VERNALIZATION INSENSITIVE 3	YES
Lus10042869.g	AT5G57380	VIN3 (VERNALIZATION INSENSITIVE 3)	VERNALIZATION INSENSITIVE 3	YES
Lus10019393.g	AT3G24440	VIL1 (VERNALIZATION INSENSITIVE 3 LIKE 1) or VRN5 (VERNALIZATION 5)	VIN3-LIKE 1, VERNALIZATION 5	YES
Lus10019394.g	AT3G24440	VIL1 (VERNALIZATION INSENSITIVE 3 LIKE 1) or VRN5 (VERNALIZATION 5)	VIN3-LIKE 1, VERNALIZATION 5	YES
Lus10043250.g	AT3G24440	VIL1 (VERNALIZATION INSENSITIVE 3 LIKE 1) or VRN5 (VERNALIZATION 5)	VIN3-LIKE 1, VERNALIZATION 5	YES
Lus10043251.g	AT3G24440	VIL1 (VERNALIZATION INSENSITIVE 3 LIKE 1) or VRN5 (VERNALIZATION 5)	VIN3-LIKE 1, VERNALIZATION 5	YES
Lus10004179.g	AT4G30200	VIN3-LIKE 2, VERNALIZATION5/VIN3-LIKE 1	VIN3-LIKE 2, VERNALIZATION5/VIN3-LIKE 1
Lus10025841.g	AT4G30200	VIN3-LIKE 2, VERNALIZATION5/VIN3-LIKE 1	VIN3-LIKE 2, VERNALIZATION5/VIN3-LIKE 1	YES
Lus10038260.g	AT4G30200	VIN3-LIKE 2, VERNALIZATION5/VIN3-LIKE 1	VIN3-LIKE 2, VERNALIZATION5/VIN3-LIKE 1	YES
Lus10040339.g	AT4G30200	VIN3-LIKE 2, VERNALIZATION5/VIN3-LIKE 1	VIN3-LIKE 2, VERNALIZATION5/VIN3-LIKE 1
Lus10001789.g	AT3G04910	WNK1 (WITH NO LYSINE (K) 1)	WNK1 (WITH NO LYSINE (K) 1)
Lus10010547.g	AT3G04910	WNK1 (WITH NO LYSINE (K) 1)	WNK1 (WITH NO LYSINE (K) 1)	YES
Lus10020236.g	AT3G04910	WNK1 (WITH NO LYSINE (K) 1)	WNK1 (WITH NO LYSINE (K) 1)	YES
Lus10006716.g	AT4G11880	AGAMOUS-like 14	XAANTAL2, AGAMOUS-LIKE 14	YES
Lus10014144.g	AT4G11880	AGAMOUS-like 14	XAANTAL2, AGAMOUS-LIKE 14	YES
Lus10006959.g	AT5G57360	ZTL (ZEITLUPE)	ZEITLUPE	YES
Lus10015531.g	AT5G57360	ZTL (ZEITLUPE)	ZEITLUPE	YES
Lus10020003.g	AT5G57360	ZTL (ZEITLUPE)	ZEITLUPE	YES
Lus10025470.g	AT5G57360	ZTL (ZEITLUPE)	ZEITLUPE	YES
Lus10014184.g	AT5G01930	(1-4)-beta-mannan endohydrolase, putative		YES
Lus10022729.g	AT5G01930	(1-4)-beta-mannan endohydrolase, putative
Lus10007210.g	AT5G66460	(1-4)-beta-mannan endohydrolase, putative
Lus10007900.g	AT5G66460	(1-4)-beta-mannan endohydrolase, putative
Lus10014288.g	AT5G66460	(1-4)-beta-mannan endohydrolase, putative		YES
Lus10025995.g	AT5G66460	(1-4)-beta-mannan endohydrolase, putative		YES
Lus10030347.g	AT5G66460	(1-4)-beta-mannan endohydrolase, putative
Lus10003935.g	AT1G72330	(ALAAT2)alanine aminotransferase 2		YES
Lus10037455.g	AT1G72330	(ALAAT2)alanine aminotransferase 2		YES
Lus10036794.g	AT1G69440	(ARGONAUTE7) Argonaute family protein		YES
Lus10036795.g	AT1G69440	(ARGONAUTE7) Argonaute family protein
Lus10037136.g	AT1G69440	(ARGONAUTE7) Argonaute family protein		YES
Lus10009888.g	AT5G05730	(ASA1) anthranilate synthase alpha subunit 1		YES
Lus10014842.g	AT5G05730	(ASA1) anthranilate synthase alpha subunit 1		YES
Lus10014045.g	AT3G19190	(ATG2) autophagy 2		YES
Lus10019868.g	AT3G19190	(ATG2) autophagy 2		YES
Lus10007974.g	AT5G08130	(BIM1) basic helix-loop-helix (bHLH) DNA-binding superfamily protein		YES
Lus10013502.g	AT5G08130	(BIM1) basic helix-loop-helix (bHLH) DNA-binding superfamily protein		YES
Lus10017534.g	AT5G35360	(CAC2) acetyl Co-enzyme a carboxylase biotin carboxylase subunit		YES
Lus10028196.g	AT5G35360	(CAC2) acetyl Co-enzyme a carboxylase biotin carboxylase subunit		YES
Lus10028199.g	AT5G35360	(CAC2) acetyl Co-enzyme a carboxylase biotin carboxylase subunit
Lus10028753.g	AT5G35360	(CAC2) acetyl Co-enzyme a carboxylase biotin carboxylase subunit		YES
Lus10042899.g	AT5G35360	(CAC2) acetyl Co-enzyme a carboxylase biotin carboxylase subunit		YES
Lus10042901.g	AT5G35360	(CAC2) acetyl Co-enzyme a carboxylase biotin carboxylase subunit		YES
Lus10001056.g	AT1G06490	(CalS7) glucan synthase-like 7		YES
Lus10001424.g	AT1G06490	(CalS7) glucan synthase-like 7		YES
Lus10007327.g	AT1G06490	(CalS7) glucan synthase-like 7		YES
Lus10020750.g	AT1G06490	(CalS7) glucan synthase-like 7		YES
Lus10037881.g	AT5G54290	(CcdA) cytochrome c biogenesis protein family		YES
Lus10038581.g	AT5G54290	(CcdA) cytochrome c biogenesis protein family		YES
Lus10027766.g	AT5G01270	(CPL2) carboxyl-terminal domain (ctd) phosphatase-like 2		YES
Lus10023516.g	AT5G13570	(DCP2) decapping 2		YES
Lus10040400.g	AT5G13570	(DCP2) decapping 2		YES
Lus10013996.g	AT1G28330	(DRM1) dormancy-associated protein-like 1
Lus10013997.g	AT1G28330	(DRM1) dormancy-associated protein-like 1		YES
Lus10015318.g	AT1G28330	(DRM1) dormancy-associated protein-like 1		YES
Lus10015418.g	AT1G28330	(DRM1) dormancy-associated protein-like 1		YES
Lus10001729.g	AT5G55390	(EDM2) ENHANCED DOWNY MILDEW 2		YES
Lus10002269.g	AT5G55390	(EDM2) ENHANCED DOWNY MILDEW 2		YES
Lus10023353.g	AT5G55390	(EDM2) ENHANCED DOWNY MILDEW 2		YES
Lus10038453.g	AT5G55390	(EDM2) ENHANCED DOWNY MILDEW 2		YES
Lus10038454.g	AT5G55390	(EDM2) ENHANCED DOWNY MILDEW 2		YES
Lus10006082.g	AT1G35530	(FANCM) DEAD/DEAH box RNA helicase family protein		YES
Lus10006089.g	AT1G35530	(FANCM) DEAD/DEAH box RNA helicase family protein		YES
Lus10009444.g	AT1G35530	(FANCM) DEAD/DEAH box RNA helicase family protein		YES
Lus10022400.g	AT5G24280	(GMI1) gamma-irradiation and mitomycin c induced 1		YES
Lus10032463.g	AT3G07160	(GSL10) glucan synthase-like 10		YES
Lus10042959.g	AT3G07160	(GSL10) glucan synthase-like 10		YES
Lus10014796.g	AT2G36850	(GSL8) glucan synthase-like 8		YES
Lus10040891.g	AT2G36850	(GSL8) glucan synthase-like 8		YES
Lus10040892.g	AT2G36850	(GSL8) glucan synthase-like 8		YES
Lus10003312.g	AT3G46290	(HERK1) hercules receptor kinase 1		YES
Lus10012647.g	AT3G46290	(HERK1) hercules receptor kinase 1
Lus10023325.g	AT3G46290	(HERK1) hercules receptor kinase 1
Lus10028140.g	AT3G46290	(HERK1) hercules receptor kinase 1		YES
Lus10030308.g	AT3G46290	(HERK1) hercules receptor kinase 1		YES
Lus10042844.g	AT3G46290	(HERK1) hercules receptor kinase 1		YES
Lus10004945.g	AT5G02560	(HTA12) histone H2A 12		YES
Lus10005444.g	AT5G02560	(HTA12) histone H2A 12		YES
Lus10005892.g	AT5G02560	(HTA12) histone H2A 12		YES
Lus10023754.g	AT5G02560	(HTA12) histone H2A 12		YES
Lus10040853.g	AT5G02560	(HTA12) histone H2A 12		YES
Lus10001814.g	AT5G46290	(KASI) 3-ketoacyl-acyl carrier protein synthase I		YES
Lus10003195.g	AT5G46290	(KASI) 3-ketoacyl-acyl carrier protein synthase I		YES
Lus10004934.g	AT5G46290	(KASI) 3-ketoacyl-acyl carrier protein synthase I		YES
Lus10004935.g	AT5G46290	(KASI) 3-ketoacyl-acyl carrier protein synthase I		YES
Lus10025390.g	AT5G46290	(KASI) 3-ketoacyl-acyl carrier protein synthase I		YES
Lus10040883.g	AT5G46290	(KASI) 3-ketoacyl-acyl carrier protein synthase I		YES
Lus10000829.g	AT1G53570	(MAP3Ka) mitogen-activated protein kinase kinase kinase 3		YES
Lus10010784.g	AT5G57880	(MPS1) multipolar spindle 1		YES
Lus10000051.g	AT5G60040	(NRPC1) nuclear RNA polymerase C1
Lus10013536.g	AT5G60040	(NRPC1) nuclear RNA polymerase C1		YES
Lus10015971.g	AT5G60040	(NRPC1) nuclear RNA polymerase C1		YES
Lus10005751.g	AT5G52200	(PP1) phosphoprotein phosphatase inhibitors		YES
Lus10014992.g	AT5G52200	(PP1) phosphoprotein phosphatase inhibitors		YES
Lus10027444.g	AT5G52200	(PP1) phosphoprotein phosphatase inhibitors		YES
Lus10038872.g	AT5G52200	(PP1) phosphoprotein phosphatase inhibitors		YES
Lus10033390.g	AT1G73050	(R)-mandelonitrile lyase, putative / (R)-oxynitrilase, putative		YES
Lus10034845.g	AT1G73050	(R)-mandelonitrile lyase, putative / (R)-oxynitrilase, putative		YES
Lus10003427.g	AT1G12700	(RPF1) RNA PROCESSING FACTOR 1
Lus10003433.g	AT1G12700	(RPF1) RNA PROCESSING FACTOR 1		YES
Lus10003447.g	AT1G12700	(RPF1) RNA PROCESSING FACTOR 1		YES
Lus10008593.g	AT1G12700	(RPF1) RNA PROCESSING FACTOR 1		YES
Lus10009201.g	AT1G12700	(RPF1) RNA PROCESSING FACTOR 1		YES
Lus10014244.g	AT1G12700	(RPF1) RNA PROCESSING FACTOR 1		YES
Lus10014245.g	AT1G12700	(RPF1) RNA PROCESSING FACTOR 1		YES
Lus10020134.g	AT1G12700	(RPF1) RNA PROCESSING FACTOR 1		YES
Lus10022861.g	AT1G12700	(RPF1) RNA PROCESSING FACTOR 1		YES
Lus10036865.g	AT1G12700	(RPF1) RNA PROCESSING FACTOR 1		YES
Lus10042768.g	AT1G12700	(RPF1) RNA PROCESSING FACTOR 1		YES
Lus10008133.g	AT3G14130	(S)-2-hydroxy-acid oxidase, peroxisomal, putative / glycolate oxidase, putative / short chain alpha-hydroxy acid oxidase, putative		YES
Lus10013171.g	AT3G14130	(S)-2-hydroxy-acid oxidase, peroxisomal, putative / glycolate oxidase, putative / short chain alpha-hydroxy acid oxidase, putative		YES
Lus10013173.g	AT3G14130	(S)-2-hydroxy-acid oxidase, peroxisomal, putative / glycolate oxidase, putative / short chain alpha-hydroxy acid oxidase, putative		YES
Lus10013174.g	AT3G14150	(S)-2-hydroxy-acid oxidase, peroxisomal, putative / glycolate oxidase, putative / short chain alpha-hydroxy acid oxidase, putative		YES
Lus10005590.g	AT3G14420	(S)-2-hydroxy-acid oxidase, peroxisomal, putative / glycolate oxidase, putative / short chain alpha-hydroxy acid oxidase, putative		YES
Lus10013724.g	AT3G14420	(S)-2-hydroxy-acid oxidase, peroxisomal, putative / glycolate oxidase, putative / short chain alpha-hydroxy acid oxidase, putative		YES
Lus10013725.g	AT3G14420	(S)-2-hydroxy-acid oxidase, peroxisomal, putative / glycolate oxidase, putative / short chain alpha-hydroxy acid oxidase, putative		YES
Lus10036720.g	AT3G14420	(S)-2-hydroxy-acid oxidase, peroxisomal, putative / glycolate oxidase, putative / short chain alpha-hydroxy acid oxidase, putative
Lus10023302.g	AT4G18360	(S)-2-hydroxy-acid oxidase, peroxisomal, putative / glycolate oxidase, putative / short chain alpha-hydroxy acid oxidase, putative		YES
Lus10037208.g	AT4G18360	(S)-2-hydroxy-acid oxidase, peroxisomal, putative / glycolate oxidase, putative / short chain alpha-hydroxy acid oxidase, putative
Lus10038144.g	AT4G18360	(S)-2-hydroxy-acid oxidase, peroxisomal, putative / glycolate oxidase, putative / short chain alpha-hydroxy acid oxidase, putative
Lus10038507.g	AT4G18360	(S)-2-hydroxy-acid oxidase, peroxisomal, putative / glycolate oxidase, putative / short chain alpha-hydroxy acid oxidase, putative		YES
Lus10042495.g	AT4G18360	(S)-2-hydroxy-acid oxidase, peroxisomal, putative / glycolate oxidase, putative / short chain alpha-hydroxy acid oxidase, putative
Lus10011380.g	AT5G53910	(S)-2-hydroxy-acid oxidase, peroxisomal, putative / glycolate oxidase, putative / short chain alpha-hydroxy acid oxidase, putative
Lus10026472.g	AT4G33210	(SLOMO) SLOW MOTION		YES
Lus10038067.g	AT4G33210	(SLOMO) SLOW MOTION		YES
Lus10010955.g	AT3G54230	(SUA) suppressor of abi3-5		YES
Lus10031369.g	AT3G54230	(SUA) suppressor of abi3-5		YES
Lus10004646.g	AT3G02130	(TOAD2) receptor-like protein kinase 2		YES
Lus10007206.g	AT3G02130	(TOAD2) receptor-like protein kinase 2		YES
Lus10010087.g	AT3G02130	(TOAD2) receptor-like protein kinase 2		YES
Lus10026666.g	AT3G02130	(TOAD2) receptor-like protein kinase 2		YES
Lus10031976.g	AT3G02130	(TOAD2) receptor-like protein kinase 2		YES
Lus10035126.g	AT3G02130	(TOAD2) receptor-like protein kinase 2		YES
Lus10036899.g	AT3G02130	(TOAD2) receptor-like protein kinase 2		YES
Lus10037083.g	AT3G02130	(TOAD2) receptor-like protein kinase 2		YES
Lus10016093.g	AT1G08030	(TPST) tyrosylprotein sulfotransferase		YES
Lus10007739.g	AT5G67500	(VDAC2) voltage dependent anion channel 2		YES
Lus10011539.g	AT5G67500	(VDAC2) voltage dependent anion channel 2		YES
Lus10018683.g	AT5G67500	(VDAC2) voltage dependent anion channel 2		YES
Lus10019284.g	AT5G67500	(VDAC2) voltage dependent anion channel 2		YES
Lus10013053.g	AT1G68910	(WIT2) WPP domain-interacting protein 2		YES
Lus10029109.g	AT1G68910	(WIT2) WPP domain-interacting protein 2		YES
Lus10026397.g	AT2G30200	[acyl-carrier-protein] S-malonyltransferase/ binding / catalytic/ transferase		YES
Lus10042255.g	AT2G30200	[acyl-carrier-protein] S-malonyltransferase/ binding / catalytic/ transferase		YES
Lus10036055.g	AT1G23100	10 kDa chaperonin, putative		YES
Lus10004039.g	AT5G37670	15.7 kDa class I-related small heat shock protein-like (HSP15.7-CI)		YES
Lus10020815.g	AT5G37670	15.7 kDa class I-related small heat shock protein-like (HSP15.7-CI)		YES
Lus10004590.g	AT5G46420	16S rRNA processing protein RimM family		YES
Lus10011969.g	AT5G46420	16S rRNA processing protein RimM family		YES
Lus10016458.g	AT2G29500	17.6 kDa class I small heat shock protein (HSP17.6B-CI)
Lus10040723.g	AT2G29500	17.6 kDa class I small heat shock protein (HSP17.6B-CI)		YES
Lus10009085.g	AT1G53540	17.6 kDa class I small heat shock protein (HSP17.6C-CI) (AA 1-156)		YES
Lus10017202.g	AT1G53540	17.6 kDa class I small heat shock protein (HSP17.6C-CI) (AA 1-156)		YES
Lus10040830.g	AT1G53540	17.6 kDa class I small heat shock protein (HSP17.6C-CI) (AA 1-156)		YES
Lus10016456.g	AT1G07400	17.8 kDa class I heat shock protein (HSP17.8-CI)		YES
Lus10016457.g	AT1G07400	17.8 kDa class I heat shock protein (HSP17.8-CI)		YES
Lus10021109.g	AT1G07400	17.8 kDa class I heat shock protein (HSP17.8-CI)		YES
Lus10021503.g	AT1G07400	17.8 kDa class I heat shock protein (HSP17.8-CI)		YES
Lus10022604.g	AT1G07400	17.8 kDa class I heat shock protein (HSP17.8-CI)		YES
Lus10040722.g	AT1G07400	17.8 kDa class I heat shock protein (HSP17.8-CI)		YES
Lus10004632.g	AT2G03810	18S pre-ribosomal assembly protein gar2-related		YES
Lus10019193.g	AT2G03810	18S pre-ribosomal assembly protein gar2-related		YES
Lus10026682.g	AT2G03810	18S pre-ribosomal assembly protein gar2-related		YES
Lus10036829.g	AT2G03810	18S pre-ribosomal assembly protein gar2-related		YES
Lus10000857.g	AT1G77330	1-aminocyclopropane-1-carboxylate oxidase, putative / ACC oxidase, putative
Lus10028678.g	AT1G77330	1-aminocyclopropane-1-carboxylate oxidase, putative / ACC oxidase, putative
Lus10002379.g	AT5G62790	1-deoxy-D-xylulose 5-phosphate reductoisomerase		YES
Lus10042118.g	AT5G62790	1-deoxy-D-xylulose 5-phosphate reductoisomerase		YES
Lus10025062.g	AT4G38690	1-phosphatidylinositol phosphodiesterase-related		YES
Lus10034483.g	AT4G38690	1-phosphatidylinositol phosphodiesterase-related
Lus10005173.g	AT4G33240	1-phosphatidylinositol-4-phosphate 5-kinase/ ATP binding / phosphatidylinositol phosphate kinase/ protein binding / zinc ion binding		YES
Lus10005176.g	AT4G33240	1-phosphatidylinositol-4-phosphate 5-kinase/ ATP binding / phosphatidylinositol phosphate kinase/ protein binding / zinc ion binding		YES
Lus10038127.g	AT4G33240	1-phosphatidylinositol-4-phosphate 5-kinase/ ATP binding / phosphatidylinositol phosphate kinase/ protein binding / zinc ion binding		YES
Lus10026370.g	AT3G08590	2,3-biphosphoglycerate-independent phosphoglycerate mutase, putative / phosphoglyceromutase, putative		YES
Lus10031309.g	AT3G08590	2,3-biphosphoglycerate-independent phosphoglycerate mutase, putative / phosphoglyceromutase, putative		YES
Lus10031877.g	AT3G08590	2,3-biphosphoglycerate-independent phosphoglycerate mutase, putative / phosphoglyceromutase, putative		YES
Lus10042283.g	AT3G08590	2,3-biphosphoglycerate-independent phosphoglycerate mutase, putative / phosphoglyceromutase, putative		YES
Lus10003060.g	AT3G30841	2,3-biphosphoglycerate-independent phosphoglycerate mutase-related / phosphoglyceromutase-related		YES
Lus10034089.g	AT3G30841	2,3-biphosphoglycerate-independent phosphoglycerate mutase-related / phosphoglyceromutase-related		YES
Lus10008573.g	AT4G29530	2,3-diketo-5-methylthio-1-phosphopentane phosphatase family		YES
Lus10006426.g	AT3G26340	20S proteasome beta subunit E, putative		YES
Lus10011369.g	AT3G26340	20S proteasome beta subunit E, putative		YES
Lus10009230.g	AT5G20660	24 kDa vacuolar protein, putative		YES
Lus10037997.g	AT5G20660	24 kDa vacuolar protein, putative		YES
Lus10023653.g	AT1G52560	26.5 kDa class I small heat shock protein-like (HSP26.5-P)
Lus10024225.g	AT1G52560	26.5 kDa class I small heat shock protein-like (HSP26.5-P)
Lus10007666.g	AT4G21870	26.5 kDa class P-related heat shock protein (HSP26.5-P)		YES
Lus10018346.g	AT4G21870	26.5 kDa class P-related heat shock protein (HSP26.5-P)
Lus10011901.g	AT2G20140	26S protease regulatory complex subunit 4, putative		YES
Lus10015524.g	AT2G20140	26S protease regulatory complex subunit 4, putative		YES
Lus10019995.g	AT2G20140	26S protease regulatory complex subunit 4, putative		YES
Lus10022834.g	AT2G20140	26S protease regulatory complex subunit 4, putative		YES
Lus10017475.g	AT1G45000	26S proteasome regulatory complex subunit p42D, putative		YES
Lus10017972.g	AT1G45000	26S proteasome regulatory complex subunit p42D, putative		YES
Lus10028807.g	AT1G45000	26S proteasome regulatory complex subunit p42D, putative		YES
Lus10041964.g	AT1G45000	26S proteasome regulatory complex subunit p42D, putative		YES
Lus10025072.g	AT1G75990	26S proteasome regulatory subunit S3, putative (RPN3)		YES
Lus10007140.g	AT2G32730	26S proteasome regulatory subunit, putative		YES
Lus10016681.g	AT2G32730	26S proteasome regulatory subunit, putative		YES
Lus10011716.g	AT5G23540	26S proteasome regulatory subunit, putative
Lus10011717.g	AT5G23540	26S proteasome regulatory subunit, putative
Lus10012493.g	AT5G23540	26S proteasome regulatory subunit, putative
Lus10012494.g	AT5G23540	26S proteasome regulatory subunit, putative
Lus10021746.g	AT5G23540	26S proteasome regulatory subunit, putative		YES
Lus10031085.g	AT5G23540	26S proteasome regulatory subunit, putative		YES
Lus10035470.g	AT5G23540	26S proteasome regulatory subunit, putative		YES
Lus10042663.g	AT5G23540	26S proteasome regulatory subunit, putative		YES
Lus10022151.g	AT5G57950	26S proteasome regulatory subunit, putative		YES
Lus10036267.g	AT5G57950	26S proteasome regulatory subunit, putative		YES
Lus10014789.g	AT4G24820	26S proteasome regulatory subunit, putative (RPN7)		YES
Lus10014916.g	AT4G24820	26S proteasome regulatory subunit, putative (RPN7)		YES
Lus10017932.g	AT4G24820	26S proteasome regulatory subunit, putative (RPN7)		YES
Lus10027348.g	AT4G24820	26S proteasome regulatory subunit, putative (RPN7)		YES
Lus10010423.g	AT4G19006	26S proteasome regulatory subunit, putative (RPN9)		YES
Lus10012120.g	AT4G19006	26S proteasome regulatory subunit, putative (RPN9)		YES
Lus10014470.g	AT1G60000	29 kDa ribonucleoprotein, chloroplast, putative / RNA-binding protein cp29, putative
Lus10023723.g	AT1G60000	29 kDa ribonucleoprotein, chloroplast, putative / RNA-binding protein cp29, putative		YES
Lus10026514.g	AT2G37220	29 kDa ribonucleoprotein, chloroplast, putative / RNA-binding protein cp29, putative		YES
Lus10016969.g	AT5G06290	2-Cys Prx B (2-Cysteine peroxiredoxin B)		YES
Lus10021295.g	AT5G06290	2-Cys Prx B (2-Cysteine peroxiredoxin B)		YES
Lus10035923.g	AT1G22410	2-dehydro-3-deoxyphosphoheptonate aldolase, putative / 3-deoxy-D-arabino-heptulosonate 7-phosphate synthase, putative / DAHP synthetase, putative		YES
Lus10001765.g	AT1G79500	2-dehydro-3-deoxyphosphooctonate aldolase / phospho-2-dehydro-3-deoxyoctonate aldolase / 3-deoxy-D-manno-octulosonic acid 8-phosphate synthetase (KDSA)		YES
Lus10009595.g	AT1G79500	2-dehydro-3-deoxyphosphooctonate aldolase / phospho-2-dehydro-3-deoxyoctonate aldolase / 3-deoxy-D-manno-octulosonic acid 8-phosphate synthetase (KDSA)		YES
Lus10027741.g	AT1G79500	2-dehydro-3-deoxyphosphooctonate aldolase / phospho-2-dehydro-3-deoxyoctonate aldolase / 3-deoxy-D-manno-octulosonic acid 8-phosphate synthetase (KDSA)		YES
Lus10001369.g	AT1G60950	2Fe-2S ferredoxin-like superfamily protein		YES
Lus10015462.g	AT1G60950	2Fe-2S ferredoxin-like superfamily protein		YES
Lus10003271.g	AT5G64250	2-nitropropane dioxygenase family / NPD family		YES
Lus10006545.g	AT5G64250	2-nitropropane dioxygenase family / NPD family		YES
Lus10032632.g	AT4G26910	2-oxoacid dehydrogenase family protein		YES
Lus10032633.g	AT4G26910	2-oxoacid dehydrogenase family protein		YES
Lus10043116.g	AT4G26910	2-oxoacid dehydrogenase family protein		YES
Lus10043117.g	AT4G26910	2-oxoacid dehydrogenase family protein		YES
Lus10006259.g	AT3G50210	2-oxoacid-dependent oxidase, putative		YES
Lus10041597.g	AT3G50210	2-oxoacid-dependent oxidase, putative
Lus10001460.g	AT2G36690	2-oxoglutarate (2OG) and Fe(II)-dependent oxygenase superfamily protein
Lus10001711.g	AT2G36690	2-oxoglutarate (2OG) and Fe(II)-dependent oxygenase superfamily protein		YES
Lus10014398.g	AT2G36690	2-oxoglutarate (2OG) and Fe(II)-dependent oxygenase superfamily protein
Lus10023890.g	AT2G36690	2-oxoglutarate (2OG) and Fe(II)-dependent oxygenase superfamily protein
Lus10024231.g	AT2G36690	2-oxoglutarate (2OG) and Fe(II)-dependent oxygenase superfamily protein
Lus10017737.g	AT4G13400	2-oxoglutarate (2OG) and Fe(II)-dependent oxygenase superfamily protein		YES
Lus10033085.g	AT4G13400	2-oxoglutarate (2OG) and Fe(II)-dependent oxygenase superfamily protein		YES
Lus10004746.g	AT4G16770	2-oxoglutarate (2OG) and Fe(II)-dependent oxygenase superfamily protein		YES
Lus10007820.g	AT4G16770	2-oxoglutarate (2OG) and Fe(II)-dependent oxygenase superfamily protein		YES
Lus10009025.g	AT5G51310	2-oxoglutarate (2OG) and Fe(II)-dependent oxygenase superfamily protein
Lus10017799.g	AT5G51310	2-oxoglutarate (2OG) and Fe(II)-dependent oxygenase superfamily protein
Lus10018836.g	AT5G51310	2-oxoglutarate (2OG) and Fe(II)-dependent oxygenase superfamily protein
Lus10030915.g	AT1G68890	2-oxoglutarate decarboxylase/ hydro-lyase/ magnesium ion binding / thiamin pyrophosphate binding		YES
Lus10005961.g	AT3G55410	2-oxoglutarate dehydrogenase E1 component, putative / oxoglutarate decarboxylase, putative / alpha-ketoglutaric dehydrogenase, putative		YES
Lus10005962.g	AT5G65750	2-oxoglutarate dehydrogenase E1 component, putative / oxoglutarate decarboxylase, putative / alpha-ketoglutaric dehydrogenase, putative		YES
Lus10015205.g	AT5G65750	2-oxoglutarate dehydrogenase E1 component, putative / oxoglutarate decarboxylase, putative / alpha-ketoglutaric dehydrogenase, putative		YES
Lus10029462.g	AT5G65750	2-oxoglutarate dehydrogenase E1 component, putative / oxoglutarate decarboxylase, putative / alpha-ketoglutaric dehydrogenase, putative		YES
Lus10029463.g	AT5G65750	2-oxoglutarate dehydrogenase E1 component, putative / oxoglutarate decarboxylase, putative / alpha-ketoglutaric dehydrogenase, putative
Lus10031476.g	AT5G65750	2-oxoglutarate dehydrogenase E1 component, putative / oxoglutarate decarboxylase, putative / alpha-ketoglutaric dehydrogenase, putative		YES
Lus10007818.g	AT1G03400	2-oxoglutarate-dependent dioxygenase, putative		YES
Lus10009240.g	AT1G04380	2-oxoglutarate-dependent dioxygenase, putative
Lus10000426.g	AT1G06620	2-oxoglutarate-dependent dioxygenase, putative
Lus10000611.g	AT1G06620	2-oxoglutarate-dependent dioxygenase, putative
Lus10001103.g	AT1G06620	2-oxoglutarate-dependent dioxygenase, putative
Lus10001108.g	AT1G06620	2-oxoglutarate-dependent dioxygenase, putative		YES
Lus10001109.g	AT1G06620	2-oxoglutarate-dependent dioxygenase, putative		YES
Lus10001118.g	AT1G06620	2-oxoglutarate-dependent dioxygenase, putative		YES
Lus10002888.g	AT1G06620	2-oxoglutarate-dependent dioxygenase, putative		YES
Lus10002892.g	AT1G06620	2-oxoglutarate-dependent dioxygenase, putative		YES
Lus10002894.g	AT1G06620	2-oxoglutarate-dependent dioxygenase, putative
Lus10003459.g	AT1G06620	2-oxoglutarate-dependent dioxygenase, putative
Lus10004888.g	AT1G06620	2-oxoglutarate-dependent dioxygenase, putative
Lus10005202.g	AT1G06620	2-oxoglutarate-dependent dioxygenase, putative
Lus10017080.g	AT1G06620	2-oxoglutarate-dependent dioxygenase, putative
Lus10017701.g	AT1G06620	2-oxoglutarate-dependent dioxygenase, putative
Lus10019435.g	AT1G06620	2-oxoglutarate-dependent dioxygenase, putative
Lus10020596.g	AT1G06620	2-oxoglutarate-dependent dioxygenase, putative
Lus10021202.g	AT1G06620	2-oxoglutarate-dependent dioxygenase, putative		YES
Lus10021203.g	AT1G06620	2-oxoglutarate-dependent dioxygenase, putative		YES
Lus10021943.g	AT1G06620	2-oxoglutarate-dependent dioxygenase, putative		YES
Lus10022189.g	AT1G06620	2-oxoglutarate-dependent dioxygenase, putative		YES
Lus10022190.g	AT1G06620	2-oxoglutarate-dependent dioxygenase, putative		YES
Lus10022191.g	AT1G06620	2-oxoglutarate-dependent dioxygenase, putative		YES
Lus10022193.g	AT1G06620	2-oxoglutarate-dependent dioxygenase, putative		YES
Lus10022195.g	AT1G06620	2-oxoglutarate-dependent dioxygenase, putative
Lus10022197.g	AT1G06620	2-oxoglutarate-dependent dioxygenase, putative		YES
Lus10022415.g	AT1G06620	2-oxoglutarate-dependent dioxygenase, putative
Lus10023499.g	AT1G06620	2-oxoglutarate-dependent dioxygenase, putative		YES
Lus10027585.g	AT1G06620	2-oxoglutarate-dependent dioxygenase, putative
Lus10027586.g	AT1G06620	2-oxoglutarate-dependent dioxygenase, putative		YES
Lus10033877.g	AT1G06620	2-oxoglutarate-dependent dioxygenase, putative
Lus10034032.g	AT1G06620	2-oxoglutarate-dependent dioxygenase, putative
Lus10037796.g	AT1G06620	2-oxoglutarate-dependent dioxygenase, putative
Lus10040380.g	AT1G06620	2-oxoglutarate-dependent dioxygenase, putative		YES
Lus10040382.g	AT1G06620	2-oxoglutarate-dependent dioxygenase, putative		YES
Lus10009238.g	AT1G06640	2-oxoglutarate-dependent dioxygenase, putative		YES
Lus10013314.g	AT1G06640	2-oxoglutarate-dependent dioxygenase, putative
Lus10031054.g	AT1G14130	2-oxoglutarate-dependent dioxygenase, putative		YES
Lus10005516.g	AT1G52820	2-oxoglutarate-dependent dioxygenase, putative
Lus10006575.g	AT1G52820	2-oxoglutarate-dependent dioxygenase, putative
Lus10013130.g	AT1G52820	2-oxoglutarate-dependent dioxygenase, putative
Lus10016659.g	AT1G52820	2-oxoglutarate-dependent dioxygenase, putative
Lus10016660.g	AT1G52820	2-oxoglutarate-dependent dioxygenase, putative
Lus10023024.g	AT1G52820	2-oxoglutarate-dependent dioxygenase, putative
Lus10023160.g	AT1G52820	2-oxoglutarate-dependent dioxygenase, putative
Lus10025760.g	AT1G52820	2-oxoglutarate-dependent dioxygenase, putative
Lus10041280.g	AT1G52820	2-oxoglutarate-dependent dioxygenase, putative
Lus10023600.g	AT2G30830	2-oxoglutarate-dependent dioxygenase, putative
Lus10022192.g	AT5G43440	2-oxoglutarate-dependent dioxygenase, putative		YES
Lus10000610.g	AT5G59530	2-oxoglutarate-dependent dioxygenase, putative
Lus10021204.g	AT5G59530	2-oxoglutarate-dependent dioxygenase, putative		YES
Lus10022196.g	AT5G59530	2-oxoglutarate-dependent dioxygenase, putative		YES
Lus10033875.g	AT5G59530	2-oxoglutarate-dependent dioxygenase, putative
Lus10041230.g	AT5G59530	2-oxoglutarate-dependent dioxygenase, putative
Lus10000772.g	AT1G21400	2-oxoisovalerate dehydrogenase, putative / 3-methyl-2-oxobutanoate dehydrogenase, putative / branched-chain alpha-keto acid dehydrogenase E1 alpha subunit, putative
Lus10018945.g	AT1G21400	2-oxoisovalerate dehydrogenase, putative / 3-methyl-2-oxobutanoate dehydrogenase, putative / branched-chain alpha-keto acid dehydrogenase E1 alpha subunit, putative		YES
Lus10028648.g	AT1G21400	2-oxoisovalerate dehydrogenase, putative / 3-methyl-2-oxobutanoate dehydrogenase, putative / branched-chain alpha-keto acid dehydrogenase E1 alpha subunit, putative		YES
Lus10020895.g	AT5G09300	2-oxoisovalerate dehydrogenase, putative / 3-methyl-2-oxobutanoate dehydrogenase, putative / branched-chain alpha-keto acid dehydrogenase E1 alpha subunit, putative		YES
Lus10033480.g	AT5G09300	2-oxoisovalerate dehydrogenase, putative / 3-methyl-2-oxobutanoate dehydrogenase, putative / branched-chain alpha-keto acid dehydrogenase E1 alpha subunit, putative		YES
Lus10021446.g	AT3G45090	2-phosphoglycerate kinase-related		YES
Lus10016116.g	AT5G60760	2-phosphoglycerate kinase-related		YES
Lus10016117.g	AT5G60760	2-phosphoglycerate kinase-related		YES
Lus10021447.g	AT5G60760	2-phosphoglycerate kinase-related		YES
Lus10031163.g	AT5G61450	2-phosphoglycerate kinase-related		YES
Lus10031740.g	AT5G61450	2-phosphoglycerate kinase-related		YES
Lus10040395.g	AT4G27170	2S seed storage protein 4 / 2S albumin storage protein / NWMU2-2S albumin 4
Lus10021789.g	AT1G60080	3' exoribonuclease family domain 1-containing protein		YES
Lus10034605.g	AT1G60080	3' exoribonuclease family domain 1-containing protein		YES
Lus10001173.g	AT3G07750	3' exoribonuclease family domain 1-containing protein		YES
Lus10001747.g	AT3G07750	3' exoribonuclease family domain 1-containing protein		YES
Lus10006382.g	AT3G07750	3' exoribonuclease family domain 1-containing protein		YES
Lus10012336.g	AT3G07750	3' exoribonuclease family domain 1-containing protein		YES
Lus10009221.g	AT3G46210	3' exoribonuclease family domain 1-containing protein		YES
Lus10037991.g	AT3G46210	3' exoribonuclease family domain 1-containing protein		YES
Lus10037395.g	AT4G27490	3' exoribonuclease family domain 1-containing protein		YES
Lus10041318.g	AT4G27490	3' exoribonuclease family domain 1-containing protein		YES
Lus10007111.g	AT3G13120	30S ribosomal protein S10, chloroplast, putative		YES
Lus10016604.g	AT3G13120	30S ribosomal protein S10, chloroplast, putative		YES
Lus10006182.g	AT5G14320	30S ribosomal protein S13, chloroplast (CS13)		YES
Lus10018192.g	AT5G14320	30S ribosomal protein S13, chloroplast (CS13)		YES
Lus10025642.g	AT5G14320	30S ribosomal protein S13, chloroplast (CS13)		YES
Lus10035785.g	AT1G77750	30S ribosomal protein S13, chloroplast, putative		YES
Lus10037359.g	AT1G77750	30S ribosomal protein S13, chloroplast, putative		YES
Lus10038756.g	AT1G07210	30S ribosomal protein S18 family		YES
Lus10039100.g	AT1G07210	30S ribosomal protein S18 family		YES
Lus10015569.g	AT5G24490	30S ribosomal protein, putative		YES
Lus10032935.g	AT5G24490	30S ribosomal protein, putative		YES
Lus10017962.g	AT5G50250	31 kDa ribonucleoprotein, chloroplast, putative / RNA-binding protein RNP-T, putative / RNA-binding protein 1/2/3, putative / RNA-binding protein cp31, putative		YES
Lus10041952.g	AT5G50250	31 kDa ribonucleoprotein, chloroplast, putative / RNA-binding protein RNP-T, putative / RNA-binding protein 1/2/3, putative / RNA-binding protein cp31, putative		YES
Lus10002676.g	AT1G01080	33 kDa ribonucleoprotein, chloroplast, putative / RNA-binding protein cp33, putative		YES
Lus10030194.g	AT1G01080	33 kDa ribonucleoprotein, chloroplast, putative / RNA-binding protein cp33, putative		YES
Lus10035678.g	AT2G35410	33 kDa ribonucleoprotein, chloroplast, putative / RNA-binding protein cp33, putative		YES
Lus10037265.g	AT2G35410	33 kDa ribonucleoprotein, chloroplast, putative / RNA-binding protein cp33, putative		YES
Lus10006752.g	AT5G48540	33 kDa secretory protein-related
Lus10006964.g	AT5G48540	33 kDa secretory protein-related
Lus10010115.g	AT5G48540	33 kDa secretory protein-related
Lus10014362.g	AT5G48540	33 kDa secretory protein-related
Lus10015472.g	AT5G48540	33 kDa secretory protein-related
Lus10025875.g	AT5G48540	33 kDa secretory protein-related		YES
Lus10030777.g	AT5G48540	33 kDa secretory protein-related
Lus10035754.g	AT5G48540	33 kDa secretory protein-related
Lus10038227.g	AT5G48540	33 kDa secretory protein-related		YES
Lus10029479.g	AT2G36110	3'-5' exonuclease domain-containing protein		YES
Lus10043049.g	AT2G36110	3'-5' exonuclease domain-containing protein		YES
Lus10022376.g	AT5G24340	3'-5' exonuclease domain-containing protein		YES
Lus10015114.g	AT2G32415	3'-5' exonuclease/ nucleic acid binding		YES
Lus10031563.g	AT2G32415	3'-5' exonuclease/ nucleic acid binding		YES
Lus10039591.g	AT3G12410	3'-5' exonuclease/ nucleic acid binding		YES
Lus10013202.g	AT2G33630	3-beta hydroxysteroid dehydrogenase/isomerase family protein		YES
Lus10030720.g	AT2G33630	3-beta hydroxysteroid dehydrogenase/isomerase family protein		YES
Lus10004797.g	AT2G43420	3-beta hydroxysteroid dehydrogenase/isomerase family protein
Lus10004799.g	AT2G43420	3-beta hydroxysteroid dehydrogenase/isomerase family protein
Lus10028429.g	AT5G66120	3-dehydroquinate synthase, putative		YES
Lus10041882.g	AT5G66120	3-dehydroquinate synthase, putative		YES
Lus10017662.g	AT5G03770	3-deoxy-D-manno-octulosonic acid transferase-related		YES
Lus10017663.g	AT5G03770	3-deoxy-D-manno-octulosonic acid transferase-related		YES
Lus10017664.g	AT5G03770	3-deoxy-D-manno-octulosonic acid transferase-related		YES
Lus10033622.g	AT5G03770	3-deoxy-D-manno-octulosonic acid transferase-related		YES
Lus10012681.g	AT3G15290	3-hydroxybutyryl-CoA dehydrogenase, putative		YES
Lus10020828.g	AT3G15290	3-hydroxybutyryl-CoA dehydrogenase, putative		YES
Lus10023258.g	AT4G20930	3-hydroxyisobutyrate dehydrogenase, putative		YES
Lus10038545.g	AT4G20930	3-hydroxyisobutyrate dehydrogenase, putative		YES
Lus10030344.g	AT1G80560	3-isopropylmalate dehydrogenase, chloroplast, putative		YES
Lus10041077.g	AT1G80560	3-isopropylmalate dehydrogenase, chloroplast, putative		YES
Lus10018059.g	AT1G72590	3-oxo-5-alpha-steroid 4-dehydrogenase family protein / steroid 5-alpha-reductase family protein
Lus10028371.g	AT2G16530	3-oxo-5-alpha-steroid 4-dehydrogenase family protein / steroid 5-alpha-reductase family protein		YES
Lus10041820.g	AT2G16530	3-oxo-5-alpha-steroid 4-dehydrogenase family protein / steroid 5-alpha-reductase family protein		YES
Lus10042055.g	AT2G16530	3-oxo-5-alpha-steroid 4-dehydrogenase family protein / steroid 5-alpha-reductase family protein		YES
Lus10008951.g	AT5G16010	3-oxo-5-alpha-steroid 4-dehydrogenase family protein / steroid 5-alpha-reductase family protein		YES
Lus10028869.g	AT5G16010	3-oxo-5-alpha-steroid 4-dehydrogenase family protein / steroid 5-alpha-reductase family protein		YES
Lus10015821.g	AT1G24360	3-oxoacyl-(acyl-carrier protein) reductase, chloroplast / 3-ketoacyl-acyl carrier protein reductase		YES
Lus10036980.g	AT1G24360	3-oxoacyl-(acyl-carrier protein) reductase, chloroplast / 3-ketoacyl-acyl carrier protein reductase		YES
Lus10014622.g	AT2G04540	3-oxoacyl-(acyl-carrier-protein) synthase II, putative		YES
Lus10033810.g	AT2G04540	3-oxoacyl-(acyl-carrier-protein) synthase II, putative		YES
Lus10017448.g	AT3G10540	3-phosphoinositide-dependent protein kinase, putative		YES
Lus10028834.g	AT3G10540	3-phosphoinositide-dependent protein kinase, putative		YES
Lus10037921.g	AT3G10540	3-phosphoinositide-dependent protein kinase, putative		YES
Lus10038647.g	AT3G10540	3-phosphoinositide-dependent protein kinase, putative		YES
Lus10021597.g	AT3G10572	3-phosphoinositide-dependent protein kinase-1, putative		YES
Lus10040572.g	AT3G10572	3-phosphoinositide-dependent protein kinase-1, putative		YES
Lus10000788.g	AT2G45300	3-phosphoshikimate 1-carboxyvinyltransferase / 5-enolpyruvylshikimate-3-phosphate / EPSP synthase
Lus10030282.g	AT2G45300	3-phosphoshikimate 1-carboxyvinyltransferase / 5-enolpyruvylshikimate-3-phosphate / EPSP synthase		YES
Lus10014966.g	AT4G25740	40S ribosomal protein S10 (RPS10A)		YES
Lus10027519.g	AT4G25740	40S ribosomal protein S10 (RPS10A)		YES
Lus10039282.g	AT4G25740	40S ribosomal protein S10 (RPS10A)		YES
Lus10021027.g	AT2G32060	40S ribosomal protein S12 (RPS12C)		YES
Lus10023825.g	AT2G32060	40S ribosomal protein S12 (RPS12C)		YES
Lus10027800.g	AT2G32060	40S ribosomal protein S12 (RPS12C)		YES
Lus10014220.g	AT3G11510	40S ribosomal protein S14 (RPS14B)		YES
Lus10022693.g	AT3G11510	40S ribosomal protein S14 (RPS14B)		YES
Lus10008692.g	AT5G09490	40S ribosomal protein S15 (RPS15B)
Lus10007469.g	AT5G09500	40S ribosomal protein S15 (RPS15C)
Lus10021886.g	AT5G09500	40S ribosomal protein S15 (RPS15C)		YES
Lus10024865.g	AT5G09500	40S ribosomal protein S15 (RPS15C)		YES
Lus10026127.g	AT5G09500	40S ribosomal protein S15 (RPS15C)
Lus10018777.g	AT5G09510	40S ribosomal protein S15 (RPS15D)		YES
Lus10033856.g	AT5G09510	40S ribosomal protein S15 (RPS15D)		YES
Lus10041168.g	AT5G09510	40S ribosomal protein S15 (RPS15D)		YES
Lus10005960.g	AT5G59850	40S ribosomal protein S15A (RPS15aF)		YES
Lus10023429.g	AT5G59850	40S ribosomal protein S15A (RPS15aF)		YES
Lus10029461.g	AT5G59850	40S ribosomal protein S15A (RPS15aF)		YES
Lus10040309.g	AT5G59850	40S ribosomal protein S15A (RPS15aF)		YES
Lus10009252.g	AT2G09990	40S ribosomal protein S16 (RPS16A)		YES
Lus10031970.g	AT2G09990	40S ribosomal protein S16 (RPS16A)		YES
Lus10035133.g	AT2G09990	40S ribosomal protein S16 (RPS16A)		YES
Lus10038012.g	AT2G09990	40S ribosomal protein S16 (RPS16A)		YES
Lus10012599.g	AT5G18380	40S ribosomal protein S16 (RPS16C)		YES
Lus10034378.g	AT5G18380	40S ribosomal protein S16 (RPS16C)		YES
Lus10004208.g	AT2G04390	40S ribosomal protein S17 (RPS17A)		YES
Lus10029412.g	AT2G04390	40S ribosomal protein S17 (RPS17A)		YES
Lus10016985.g	AT3G10610	40S ribosomal protein S17 (RPS17C)		YES
Lus10021307.g	AT5G04800	40S ribosomal protein S17 (RPS17D)		YES
Lus10041076.g	AT5G04800	40S ribosomal protein S17 (RPS17D)		YES
Lus10014676.g	AT1G34030	40S ribosomal protein S18 (RPS18B)		YES
Lus10034179.g	AT1G34030	40S ribosomal protein S18 (RPS18B)		YES
Lus10043405.g	AT1G34030	40S ribosomal protein S18 (RPS18B)		YES
Lus10000095.g	AT3G02080	40S ribosomal protein S19 (RPS19A)
Lus10010339.g	AT3G02080	40S ribosomal protein S19 (RPS19A)		YES
Lus10013188.g	AT3G02080	40S ribosomal protein S19 (RPS19A)		YES
Lus10020836.g	AT3G02080	40S ribosomal protein S19 (RPS19A)		YES
Lus10021865.g	AT3G02080	40S ribosomal protein S19 (RPS19A)		YES
Lus10030702.g	AT3G02080	40S ribosomal protein S19 (RPS19A)		YES
Lus10032992.g	AT3G02080	40S ribosomal protein S19 (RPS19A)		YES
Lus10033532.g	AT3G02080	40S ribosomal protein S19 (RPS19A)		YES
Lus10030130.g	AT2G41840	40S ribosomal protein S2 (RPS2C)		YES
Lus10009952.g	AT3G57490	40S ribosomal protein S2 (RPS2D)		YES
Lus10014909.g	AT3G57490	40S ribosomal protein S2 (RPS2D)		YES
Lus10027358.g	AT3G57490	40S ribosomal protein S2 (RPS2D)		YES
Lus10030129.g	AT3G57490	40S ribosomal protein S2 (RPS2D)		YES
Lus10031126.g	AT3G45030	40S ribosomal protein S20 (RPS20A)		YES
Lus10031706.g	AT3G45030	40S ribosomal protein S20 (RPS20A)		YES
Lus10027194.g	AT5G62300	40S ribosomal protein S20 (RPS20C)		YES
Lus10031125.g	AT5G62300	40S ribosomal protein S20 (RPS20C)
Lus10031705.g	AT5G62300	40S ribosomal protein S20 (RPS20C)		YES
Lus10038910.g	AT5G62300	40S ribosomal protein S20 (RPS20C)		YES
Lus10019910.g	AT5G02960	40S ribosomal protein S23 (RPS23B)		YES
Lus10023172.g	AT5G02960	40S ribosomal protein S23 (RPS23B)		YES
Lus10026479.g	AT5G02960	40S ribosomal protein S23 (RPS23B)		YES
Lus10000938.g	AT5G28060	40S ribosomal protein S24 (RPS24B)		YES
Lus10004123.g	AT5G28060	40S ribosomal protein S24 (RPS24B)
Lus10015941.g	AT5G28060	40S ribosomal protein S24 (RPS24B)		YES
Lus10021706.g	AT2G21580	40S ribosomal protein S25 (RPS25B)		YES
Lus10034277.g	AT2G21580	40S ribosomal protein S25 (RPS25B)		YES
Lus10035060.g	AT2G21580	40S ribosomal protein S25 (RPS25B)		YES
Lus10023552.g	AT4G39200	40S ribosomal protein S25 (RPS25E)		YES
Lus10040436.g	AT4G39200	40S ribosomal protein S25 (RPS25E)		YES
Lus10029042.g	AT2G40510	40S ribosomal protein S26 (RPS26A)		YES
Lus10030533.g	AT2G40510	40S ribosomal protein S26 (RPS26A)		YES
Lus10034223.g	AT2G40510	40S ribosomal protein S26 (RPS26A)		YES
Lus10016222.g	AT3G10090	40S ribosomal protein S28 (RPS28A)		YES
Lus10017293.g	AT3G10090	40S ribosomal protein S28 (RPS28A)		YES
Lus10029320.g	AT3G10090	40S ribosomal protein S28 (RPS28A)		YES
Lus10013779.g	AT3G44010	40S ribosomal protein S29 (RPS29B)		YES
Lus10039155.g	AT3G44010	40S ribosomal protein S29 (RPS29B)		YES
Lus10012857.g	AT2G31610	40S ribosomal protein S3 (RPS3A)		YES
Lus10033442.g	AT2G31610	40S ribosomal protein S3 (RPS3A)		YES
Lus10030502.g	AT5G35530	40S ribosomal protein S3 (RPS3C)		YES
Lus10030503.g	AT5G35530	40S ribosomal protein S3 (RPS3C)		YES
Lus10002508.g	AT4G29390	40S ribosomal protein S30 (RPS30B)		YES
Lus10017473.g	AT5G56670	40S ribosomal protein S30 (RPS30C)		YES
Lus10019054.g	AT5G56670	40S ribosomal protein S30 (RPS30C)
Lus10028808.g	AT5G56670	40S ribosomal protein S30 (RPS30C)		YES
Lus10006609.g	AT4G34670	40S ribosomal protein S3A (RPS3aB)		YES
Lus10021907.g	AT4G34670	40S ribosomal protein S3A (RPS3aB)		YES
Lus10039360.g	AT4G34670	40S ribosomal protein S3A (RPS3aB)		YES
Lus10041191.g	AT4G34670	40S ribosomal protein S3A (RPS3aB)		YES
Lus10004272.g	AT5G58420	40S ribosomal protein S4 (RPS4D)		YES
Lus10017497.g	AT1G48830	40S ribosomal protein S7 (RPS7A)		YES
Lus10023638.g	AT1G48830	40S ribosomal protein S7 (RPS7A)		YES
Lus10028789.g	AT1G48830	40S ribosomal protein S7 (RPS7A)		YES
Lus10034909.g	AT1G48830	40S ribosomal protein S7 (RPS7A)		YES
Lus10003761.g	AT5G59240	40S ribosomal protein S8 (RPS8B)		YES
Lus10016587.g	AT5G59240	40S ribosomal protein S8 (RPS8B)		YES
Lus10025887.g	AT5G59240	40S ribosomal protein S8 (RPS8B)		YES
Lus10008624.g	AT5G15200	40S ribosomal protein S9 (RPS9B)		YES
Lus10012839.g	AT5G15200	40S ribosomal protein S9 (RPS9B)		YES
Lus10030487.g	AT5G15200	40S ribosomal protein S9 (RPS9B)		YES
Lus10042193.g	AT5G39850	40S ribosomal protein S9 (RPS9C)		YES
Lus10014182.g	AT5G51110	4-alpha-hydroxytetrahydrobiopterin dehydratase		YES
Lus10022731.g	AT5G51110	4-alpha-hydroxytetrahydrobiopterin dehydratase		YES
Lus10005390.g	AT1G51680	4CL1 (4-COUMARATE:COA LIGASE 1)		YES
Lus10008677.g	AT1G51680	4CL1 (4-COUMARATE:COA LIGASE 1)		YES
Lus10026143.g	AT1G51680	4CL1 (4-COUMARATE:COA LIGASE 1)		YES
Lus10024123.g	AT3G21240	4CL2 (4-COUMARATE:COA LIGASE 2)		YES
Lus10020473.g	AT1G20500	4-coumarate-CoA ligase		YES
Lus10011621.g	AT1G20480	4-coumarate--CoA ligase family protein / 4-coumaroyl-CoA synthase family protein
Lus10016630.g	AT4G19010	4-coumarate--CoA ligase family protein / 4-coumaroyl-CoA synthase family protein		YES
Lus10022542.g	AT4G19010	4-coumarate--CoA ligase family protein / 4-coumaroyl-CoA synthase family protein		YES
Lus10002791.g	AT5G63380	4-coumarate--CoA ligase family protein / 4-coumaroyl-CoA synthase family protein		YES
Lus10022335.g	AT5G63380	4-coumarate--CoA ligase family protein / 4-coumaroyl-CoA synthase family protein		YES
Lus10032755.g	AT5G63380	4-coumarate--CoA ligase family protein / 4-coumaroyl-CoA synthase family protein		YES
Lus10036994.g	AT5G63380	4-coumarate--CoA ligase family protein / 4-coumaroyl-CoA synthase family protein		YES
Lus10041584.g	AT5G63380	4-coumarate--CoA ligase family protein / 4-coumaroyl-CoA synthase family protein		YES
Lus10002549.g	AT4G05160	4-coumarate--CoA ligase, putative / 4-coumaroyl-CoA synthase, putative
Lus10013831.g	AT4G05160	4-coumarate--CoA ligase, putative / 4-coumaroyl-CoA synthase, putative		YES
Lus10016135.g	AT4G05160	4-coumarate--CoA ligase, putative / 4-coumaroyl-CoA synthase, putative		YES
Lus10021431.g	AT4G05160	4-coumarate--CoA ligase, putative / 4-coumaroyl-CoA synthase, putative		YES
Lus10026544.g	AT4G05160	4-coumarate--CoA ligase, putative / 4-coumaroyl-CoA synthase, putative		YES
Lus10027377.g	AT4G05160	4-coumarate--CoA ligase, putative / 4-coumaroyl-CoA synthase, putative		YES
Lus10004722.g	AT3G11470	4'-phosphopantetheinyl transferase family protein		YES
Lus10008521.g	AT3G11470	4'-phosphopantetheinyl transferase family protein		YES
Lus10017021.g	AT3G11470	4'-phosphopantetheinyl transferase family protein		YES
Lus10021344.g	AT3G11470	4'-phosphopantetheinyl transferase family protein		YES
Lus10032712.g	AT1G75210	5' nucleotidase family protein		YES
Lus10015485.g	AT2G23890	5' nucleotidase family protein		YES
Lus10019962.g	AT2G23890	5' nucleotidase family protein		YES
Lus10007379.g	AT3G20230	50S ribosomal protein L18 family		YES
Lus10020797.g	AT3G20230	50S ribosomal protein L18 family		YES
Lus10014819.g	AT1G35680	50S ribosomal protein L21, chloroplast / CL21 (RPL21)		YES
Lus10017912.g	AT1G35680	50S ribosomal protein L21, chloroplast / CL21 (RPL21)		YES
Lus10005180.g	AT5G54600	50S ribosomal protein L24, chloroplast (CL24)		YES
Lus10038125.g	AT5G54600	50S ribosomal protein L24, chloroplast (CL24)		YES
Lus10011792.g	AT2G33450	50S ribosomal protein L28, chloroplast (CL28)		YES
Lus10023747.g	AT2G33450	50S ribosomal protein L28, chloroplast (CL28)		YES
Lus10016132.g	AT3G45020	50S ribosomal protein-related		YES
Lus10021433.g	AT3G45020	50S ribosomal protein-related		YES
Lus10009148.g	AT5G16200	50S ribosomal protein-related		YES
Lus10028496.g	AT5G16200	50S ribosomal protein-related		YES
Lus10006622.g	AT1G34380	5'-3' exonuclease family protein		YES
Lus10039380.g	AT1G34380	5'-3' exonuclease family protein		YES
Lus10025723.g	AT3G52050	5'-3' exonuclease family protein		YES
Lus10035938.g	AT3G52050	5'-3' exonuclease family protein		YES
Lus10008779.g	AT3G01510	5'-AMP-activated protein kinase beta-1 subunit-related		YES
Lus10022236.g	AT3G01510	5'-AMP-activated protein kinase beta-1 subunit-related		YES
Lus10028512.g	AT5G39790	5'-AMP-activated protein kinase beta-1 subunit-related		YES
Lus10037424.g	AT5G21170	5'-AMP-activated protein kinase beta-2 subunit, putative		YES
Lus10041287.g	AT5G21170	5'-AMP-activated protein kinase beta-2 subunit, putative		YES
Lus10013279.g	AT1G27070	5'-AMP-activated protein kinase-related		YES
Lus10030802.g	AT1G27070	5'-AMP-activated protein kinase-related		YES
Lus10036706.g	AT1G27070	5'-AMP-activated protein kinase-related		YES
Lus10037220.g	AT1G27070	5'-AMP-activated protein kinase-related		YES
Lus10001655.g	AT5G66720	5-azacytidine resistance protein -related		YES
Lus10004254.g	AT5G13050	5-FCL (5-FORMYLTETRAHYDROFOLATE CYCLOLIGASE)
Lus10010736.g	AT5G13050	5-FCL (5-FORMYLTETRAHYDROFOLATE CYCLOLIGASE)		YES
Lus10036681.g	AT5G13050	5-FCL (5-FORMYLTETRAHYDROFOLATE CYCLOLIGASE)		YES
Lus10042162.g	AT5G13050	5-FCL (5-FORMYLTETRAHYDROFOLATE CYCLOLIGASE)		YES
Lus10018870.g	AT1G76730	5-formyltetrahydrofolate cyclo-ligase family protein		YES
Lus10028565.g	AT1G76730	5-formyltetrahydrofolate cyclo-ligase family protein		YES
Lus10008973.g	AT2G38680	5'-nucleotidase/ magnesium ion binding		YES
Lus10001549.g	AT2G40010	60S acidic ribosomal protein P0 (RPP0A)
Lus10028276.g	AT2G40010	60S acidic ribosomal protein P0 (RPP0A)		YES
Lus10040214.g	AT2G40010	60S acidic ribosomal protein P0 (RPP0A)		YES
Lus10009447.g	AT3G09200	60S acidic ribosomal protein P0 (RPP0B)
Lus10009887.g	AT3G11250	60S acidic ribosomal protein P0 (RPP0C)		YES
Lus10014841.g	AT3G11250	60S acidic ribosomal protein P0 (RPP0C)		YES
Lus10033403.g	AT5G47700	60S acidic ribosomal protein P1 (RPP1C)		YES
Lus10002680.g	AT5G24510	60s acidic ribosomal protein P1, putative		YES
Lus10008943.g	AT5G24510	60s acidic ribosomal protein P1, putative
Lus10008944.g	AT5G24510	60s acidic ribosomal protein P1, putative		YES
Lus10028876.g	AT5G24510	60s acidic ribosomal protein P1, putative		YES
Lus10034864.g	AT5G24510	60s acidic ribosomal protein P1, putative		YES
Lus10006270.g	AT2G27710	60S acidic ribosomal protein P2 (RPP2B)		YES
Lus10014070.g	AT2G27710	60S acidic ribosomal protein P2 (RPP2B)
Lus10019846.g	AT2G27710	60S acidic ribosomal protein P2 (RPP2B)		YES
Lus10043377.g	AT2G27710	60S acidic ribosomal protein P2 (RPP2B)		YES
Lus10020575.g	AT3G44590	60S acidic ribosomal protein P2 (RPP2D)		YES
Lus10026712.g	AT3G44590	60S acidic ribosomal protein P2 (RPP2D)		YES
Lus10026714.g	AT3G44590	60S acidic ribosomal protein P2 (RPP2D)
Lus10010890.g	AT5G57290	60S acidic ribosomal protein P3 (RPP3B)		YES
Lus10012714.g	AT5G57290	60S acidic ribosomal protein P3 (RPP3B)		YES
Lus10003055.g	AT1G26910	60S ribosomal protein L10 (RPL10B)		YES
Lus10010429.g	AT1G26910	60S ribosomal protein L10 (RPL10B)		YES
Lus10012113.g	AT1G26910	60S ribosomal protein L10 (RPL10B)		YES
Lus10015106.g	AT1G26910	60S ribosomal protein L10 (RPL10B)		YES
Lus10031002.g	AT1G26910	60S ribosomal protein L10 (RPL10B)		YES
Lus10031568.g	AT1G26910	60S ribosomal protein L10 (RPL10B)		YES
Lus10034092.g	AT1G26910	60S ribosomal protein L10 (RPL10B)		YES
Lus10035401.g	AT1G26910	60S ribosomal protein L10 (RPL10B)		YES
Lus10015086.g	AT3G53430	60S ribosomal protein L12 (RPL12B)		YES
Lus10015085.g	AT5G60670	60S ribosomal protein L12 (RPL12C)		YES
Lus10019935.g	AT5G60670	60S ribosomal protein L12 (RPL12C)		YES
Lus10023186.g	AT5G60670	60S ribosomal protein L12 (RPL12C)		YES
Lus10026506.g	AT5G60670	60S ribosomal protein L12 (RPL12C)		YES
Lus10037402.g	AT5G60670	60S ribosomal protein L12 (RPL12C)		YES
Lus10041308.g	AT5G60670	60S ribosomal protein L12 (RPL12C)		YES
Lus10007137.g	AT5G48760	60S ribosomal protein L13A (RPL13aD)		YES
Lus10011857.g	AT5G48760	60S ribosomal protein L13A (RPL13aD)		YES
Lus10016679.g	AT5G48760	60S ribosomal protein L13A (RPL13aD)		YES
Lus10022793.g	AT5G48760	60S ribosomal protein L13A (RPL13aD)		YES
Lus10032599.g	AT5G48760	60S ribosomal protein L13A (RPL13aD)		YES
Lus10043151.g	AT5G48760	60S ribosomal protein L13A (RPL13aD)		YES
Lus10008246.g	AT2G20450	60S ribosomal protein L14 (RPL14A)		YES
Lus10011807.g	AT2G20450	60S ribosomal protein L14 (RPL14A)		YES
Lus10021170.g	AT2G20450	60S ribosomal protein L14 (RPL14A)		YES
Lus10024918.g	AT2G20450	60S ribosomal protein L14 (RPL14A)		YES
Lus10003627.g	AT4G27090	60S ribosomal protein L14 (RPL14B)		YES
Lus10000165.g	AT4G16720	60S ribosomal protein L15 (RPL15A)
Lus10004743.g	AT4G16720	60S ribosomal protein L15 (RPL15A)		YES
Lus10007805.g	AT4G16720	60S ribosomal protein L15 (RPL15A)		YES
Lus10009017.g	AT4G16720	60S ribosomal protein L15 (RPL15A)		YES
Lus10009653.g	AT4G16720	60S ribosomal protein L15 (RPL15A)		YES
Lus10028965.g	AT4G16720	60S ribosomal protein L15 (RPL15A)		YES
Lus10006421.g	AT1G67430	60S ribosomal protein L17 (RPL17B)		YES
Lus10029879.g	AT5G27850	60S ribosomal protein L18 (RPL18C)		YES
Lus10041264.g	AT5G27850	60S ribosomal protein L18 (RPL18C)		YES
Lus10014035.g	AT2G34480	60S ribosomal protein L18A (RPL18aB)		YES
Lus10019881.g	AT2G34480	60S ribosomal protein L18A (RPL18aB)		YES
Lus10023453.g	AT2G34480	60S ribosomal protein L18A (RPL18aB)
Lus10023454.g	AT2G34480	60S ribosomal protein L18A (RPL18aB)		YES
Lus10023456.g	AT2G34480	60S ribosomal protein L18A (RPL18aB)
Lus10023457.g	AT2G34480	60S ribosomal protein L18A (RPL18aB)		YES
Lus10040332.g	AT2G34480	60S ribosomal protein L18A (RPL18aB)		YES
Lus10016829.g	AT3G16780	60S ribosomal protein L19 (RPL19B)		YES
Lus10023387.g	AT3G16780	60S ribosomal protein L19 (RPL19B)		YES
Lus10023388.g	AT3G16780	60S ribosomal protein L19 (RPL19B)		YES
Lus10037707.g	AT3G16780	60S ribosomal protein L19 (RPL19B)		YES
Lus10038417.g	AT3G16780	60S ribosomal protein L19 (RPL19B)		YES
Lus10038418.g	AT3G16780	60S ribosomal protein L19 (RPL19B)		YES
Lus10016241.g	AT1G09590	60S ribosomal protein L21 (RPL21A)		YES
Lus10017232.g	AT1G09590	60S ribosomal protein L21 (RPL21A)		YES
Lus10021079.g	AT1G09590	60S ribosomal protein L21 (RPL21A)		YES
Lus10030607.g	AT1G09590	60S ribosomal protein L21 (RPL21A)		YES
Lus10029302.g	AT1G09690	60S ribosomal protein L21 (RPL21C)		YES
Lus10030882.g	AT1G09690	60S ribosomal protein L21 (RPL21C)		YES
Lus10006509.g	AT3G05560	60S ribosomal protein L22-2 (RPL22B)		YES
Lus10026555.g	AT3G05560	60S ribosomal protein L22-2 (RPL22B)		YES
Lus10037498.g	AT3G05560	60S ribosomal protein L22-2 (RPL22B)		YES
Lus10008065.g	AT1G04480	60S ribosomal protein L23 (RPL23A)
Lus10020499.g	AT1G04480	60S ribosomal protein L23 (RPL23A)		YES
Lus10022881.g	AT1G04480	60S ribosomal protein L23 (RPL23A)		YES
Lus10024943.g	AT1G04480	60S ribosomal protein L23 (RPL23A)		YES
Lus10011773.g	AT2G33370	60S ribosomal protein L23 (RPL23B)		YES
Lus10023730.g	AT2G33370	60S ribosomal protein L23 (RPL23B)		YES
Lus10024942.g	AT2G33370	60S ribosomal protein L23 (RPL23B)		YES
Lus10042695.g	AT2G33370	60S ribosomal protein L23 (RPL23B)		YES
Lus10009403.g	AT2G44860	60S ribosomal protein L24, putative		YES
Lus10020552.g	AT2G44860	60S ribosomal protein L24, putative		YES
Lus10011540.g	AT3G49910	60S ribosomal protein L26 (RPL26A)		YES
Lus10018139.g	AT3G49910	60S ribosomal protein L26 (RPL26A)		YES
Lus10019283.g	AT3G49910	60S ribosomal protein L26 (RPL26A)		YES
Lus10028537.g	AT3G49910	60S ribosomal protein L26 (RPL26A)		YES
Lus10003814.g	AT4G15000	60S ribosomal protein L27 (RPL27C)		YES
Lus10010461.g	AT4G15000	60S ribosomal protein L27 (RPL27C)		YES
Lus10027314.g	AT4G15000	60S ribosomal protein L27 (RPL27C)		YES
Lus10039017.g	AT4G15000	60S ribosomal protein L27 (RPL27C)		YES
Lus10006869.g	AT2G19730	60S ribosomal protein L28 (RPL28A)		YES
Lus10037609.g	AT2G19730	60S ribosomal protein L28 (RPL28A)		YES
Lus10012914.g	AT4G29410	60S ribosomal protein L28 (RPL28C)		YES
Lus10012915.g	AT4G29410	60S ribosomal protein L28 (RPL28C)		YES
Lus10032699.g	AT4G29410	60S ribosomal protein L28 (RPL28C)		YES
Lus10016875.g	AT3G06700	60S ribosomal protein L29 (RPL29A)		YES
Lus10037740.g	AT3G06700	60S ribosomal protein L29 (RPL29A)		YES
Lus10016431.g	AT1G36240	60S ribosomal protein L30 (RPL30A)		YES
Lus10016432.g	AT1G36240	60S ribosomal protein L30 (RPL30A)		YES
Lus10019681.g	AT1G36240	60S ribosomal protein L30 (RPL30A)
Lus10019682.g	AT1G36240	60S ribosomal protein L30 (RPL30A)
Lus10012057.g	AT1G77940	60S ribosomal protein L30 (RPL30B)		YES
Lus10027926.g	AT1G77940	60S ribosomal protein L30 (RPL30B)		YES
Lus10018032.g	AT2G19740	60S ribosomal protein L31 (RPL31A)		YES
Lus10025830.g	AT2G19740	60S ribosomal protein L31 (RPL31A)		YES
Lus10038272.g	AT2G19740	60S ribosomal protein L31 (RPL31A)		YES
Lus10042028.g	AT2G19740	60S ribosomal protein L31 (RPL31A)		YES
Lus10015698.g	AT5G56710	60S ribosomal protein L31 (RPL31C)		YES
Lus10037703.g	AT5G56710	60S ribosomal protein L31 (RPL31C)		YES
Lus10004589.g	AT4G18100	60S ribosomal protein L32 (RPL32A)		YES
Lus10007541.g	AT4G18100	60S ribosomal protein L32 (RPL32A)		YES
Lus10009591.g	AT4G18100	60S ribosomal protein L32 (RPL32A)
Lus10011970.g	AT4G18100	60S ribosomal protein L32 (RPL32A)		YES
Lus10012195.g	AT4G18100	60S ribosomal protein L32 (RPL32A)		YES
Lus10020410.g	AT4G18100	60S ribosomal protein L32 (RPL32A)		YES
Lus10031699.g	AT4G18100	60S ribosomal protein L32 (RPL32A)		YES
Lus10008617.g	AT1G26880	60S ribosomal protein L34 (RPL34A)		YES
Lus10012829.g	AT1G26880	60S ribosomal protein L34 (RPL34A)		YES
Lus10030477.g	AT1G26880	60S ribosomal protein L34 (RPL34A)		YES
Lus10036750.g	AT1G26880	60S ribosomal protein L34 (RPL34A)		YES
Lus10037177.g	AT1G26880	60S ribosomal protein L34 (RPL34A)		YES
Lus10042199.g	AT1G26880	60S ribosomal protein L34 (RPL34A)		YES
Lus10003306.g	AT3G09500	60S ribosomal protein L35 (RPL35A)		YES
Lus10030314.g	AT3G09500	60S ribosomal protein L35 (RPL35A)		YES
Lus10021121.g	AT1G07070	60S ribosomal protein L35a (RPL35aA)		YES
Lus10028254.g	AT1G41880	60S ribosomal protein L35a (RPL35aB)		YES
Lus10040235.g	AT1G41880	60S ribosomal protein L35a (RPL35aB)		YES
Lus10027754.g	AT1G74270	60S ribosomal protein L35a (RPL35aC)		YES
Lus10035539.g	AT1G74270	60S ribosomal protein L35a (RPL35aC)		YES
Lus10016466.g	AT3G53740	60S ribosomal protein L36 (RPL36B)		YES
Lus10016501.g	AT3G53740	60S ribosomal protein L36 (RPL36B)		YES
Lus10024402.g	AT3G53740	60S ribosomal protein L36 (RPL36B)		YES
Lus10025342.g	AT3G53740	60S ribosomal protein L36 (RPL36B)		YES
Lus10040728.g	AT3G53740	60S ribosomal protein L36 (RPL36B)		YES
Lus10040766.g	AT3G53740	60S ribosomal protein L36 (RPL36B)		YES
Lus10013436.g	AT3G23390	60S ribosomal protein L36a/L44 (RPL36aA)		YES
Lus10040983.g	AT3G23390	60S ribosomal protein L36a/L44 (RPL36aA)		YES
Lus10011446.g	AT3G16080	60S ribosomal protein L37 (RPL37C)		YES
Lus10035878.g	AT3G16080	60S ribosomal protein L37 (RPL37C)		YES
Lus10037549.g	AT3G16080	60S ribosomal protein L37 (RPL37C)		YES
Lus10006414.g	AT3G10950	60S ribosomal protein L37a (RPL37aB)		YES
Lus10011359.g	AT3G10950	60S ribosomal protein L37a (RPL37aB)		YES
Lus10019065.g	AT4G31985	60S ribosomal protein L39 (RPL39C)		YES
Lus10014014.g	AT3G09630	60S ribosomal protein L4/L1 (RPL4A)		YES
Lus10014431.g	AT3G09630	60S ribosomal protein L4/L1 (RPL4A)		YES
Lus10019903.g	AT3G09630	60S ribosomal protein L4/L1 (RPL4A)		YES
Lus10019904.g	AT3G09630	60S ribosomal protein L4/L1 (RPL4A)		YES
Lus10026476.g	AT3G09630	60S ribosomal protein L4/L1 (RPL4A)		YES
Lus10014430.g	AT5G02870	60S ribosomal protein L4/L1 (RPL4D)		YES
Lus10038775.g	AT1G74050	60S ribosomal protein L6 (RPL6C)		YES
Lus10038776.g	AT1G74050	60S ribosomal protein L6 (RPL6C)		YES
Lus10039083.g	AT1G74050	60S ribosomal protein L6 (RPL6C)		YES
Lus10039084.g	AT1G74050	60S ribosomal protein L6 (RPL6C)		YES
Lus10019603.g	AT1G80750	60S ribosomal protein L7 (RPL7A)		YES
Lus10040040.g	AT1G80750	60S ribosomal protein L7 (RPL7A)		YES
Lus10004220.g	AT2G44120	60S ribosomal protein L7 (RPL7C)		YES
Lus10029423.g	AT2G44120	60S ribosomal protein L7 (RPL7C)		YES
Lus10016970.g	AT3G13580	60S ribosomal protein L7 (RPL7D)		YES
Lus10021296.g	AT3G13580	60S ribosomal protein L7 (RPL7D)		YES
Lus10009322.g	AT3G62870	60S ribosomal protein L7A (RPL7aB)
Lus10010745.g	AT3G62870	60S ribosomal protein L7A (RPL7aB)		YES
Lus10010763.g	AT3G62870	60S ribosomal protein L7A (RPL7aB)		YES
Lus10012463.g	AT3G62870	60S ribosomal protein L7A (RPL7aB)		YES
Lus10015841.g	AT3G62870	60S ribosomal protein L7A (RPL7aB)		YES
Lus10035632.g	AT3G62870	60S ribosomal protein L7A (RPL7aB)		YES
Lus10035650.g	AT3G62870	60S ribosomal protein L7A (RPL7aB)		YES
Lus10025966.g	AT4G36130	60S ribosomal protein L8 (RPL8C)		YES
Lus10028468.g	AT4G36130	60S ribosomal protein L8 (RPL8C)		YES
Lus10041923.g	AT4G36130	60S ribosomal protein L8 (RPL8C)		YES
Lus10005380.g	AT3G58660	60S ribosomal protein-related		YES
Lus10024134.g	AT3G58660	60S ribosomal protein-related		YES
Lus10003002.g	AT5G40080	60S ribosomal protein-related		YES
Lus10011032.g	AT5G40080	60S ribosomal protein-related		YES
Lus10034241.g	AT5G40080	60S ribosomal protein-related		YES
Lus10003043.g	AT3G02360	6-phosphogluconate dehydrogenase family protein		YES
Lus10029098.g	AT3G02360	6-phosphogluconate dehydrogenase family protein
Lus10034102.g	AT3G02360	6-phosphogluconate dehydrogenase family protein		YES
Lus10024725.g	AT5G41670	6-phosphogluconate dehydrogenase family protein		YES
Lus10032341.g	AT5G41670	6-phosphogluconate dehydrogenase family protein		YES
Lus10001349.g	AT1G71180	6-phosphogluconate dehydrogenase NAD-binding domain-containing protein
Lus10015455.g	AT1G71180	6-phosphogluconate dehydrogenase NAD-binding domain-containing protein		YES
Lus10012950.g	AT4G29120	6-phosphogluconate dehydrogenase NAD-binding domain-containing protein		YES
Lus10034974.g	AT4G29120	6-phosphogluconate dehydrogenase NAD-binding domain-containing protein		YES
Lus10034975.g	AT4G29120	6-phosphogluconate dehydrogenase NAD-binding domain-containing protein
Lus10034977.g	AT4G29120	6-phosphogluconate dehydrogenase NAD-binding domain-containing protein		YES
Lus10006439.g	AT1G67680	7S RNA binding		YES
Lus10011379.g	AT1G67680	7S RNA binding		YES
Lus10036924.g	AT1G67680	7S RNA binding		YES
Lus10037059.g	AT1G67680	7S RNA binding		YES
Lus10011450.g	AT3G16050	A37		YES
Lus10037545.g	AT3G16050	A37		YES
Lus10017535.g	AT1G64110	AAA-type ATPase family protein		YES
Lus10024692.g	AT1G64110	AAA-type ATPase family protein		YES
Lus10028752.g	AT1G64110	AAA-type ATPase family protein
Lus10031318.g	AT2G18193	AAA-type ATPase family protein		YES
Lus10028305.g	AT2G18330	AAA-type ATPase family protein		YES
Lus10041751.g	AT2G18330	AAA-type ATPase family protein		YES
Lus10005991.g	AT2G46620	AAA-type ATPase family protein		YES
Lus10006295.g	AT2G46620	AAA-type ATPase family protein		YES
Lus10008834.g	AT2G46620	AAA-type ATPase family protein		YES
Lus10022362.g	AT2G46620	AAA-type ATPase family protein		YES
Lus10030220.g	AT2G46620	AAA-type ATPase family protein		YES
Lus10035073.g	AT2G46620	AAA-type ATPase family protein		YES
Lus10013677.g	AT3G15120	AAA-type ATPase family protein		YES
Lus10017935.g	AT3G15120	AAA-type ATPase family protein		YES
Lus10007270.g	AT3G28540	AAA-type ATPase family protein
Lus10004258.g	AT3G28580	AAA-type ATPase family protein
Lus10014497.g	AT3G28580	AAA-type ATPase family protein		YES
Lus10007391.g	AT3G50940	AAA-type ATPase family protein		YES
Lus10015802.g	AT3G50940	AAA-type ATPase family protein
Lus10024275.g	AT3G50940	AAA-type ATPase family protein		YES
Lus10010282.g	AT4G02480	AAA-type ATPase family protein		YES
Lus10036347.g	AT4G02480	AAA-type ATPase family protein		YES
Lus10009809.g	AT4G04180	AAA-type ATPase family protein		YES
Lus10040913.g	AT4G04180	AAA-type ATPase family protein		YES
Lus10005422.g	AT4G18820	AAA-type ATPase family protein		YES
Lus10007316.g	AT4G18820	AAA-type ATPase family protein		YES
Lus10015234.g	AT4G18820	AAA-type ATPase family protein		YES
Lus10029265.g	AT4G18820	AAA-type ATPase family protein		YES
Lus10041778.g	AT5G17730	AAA-type ATPase family protein
Lus10003213.g	AT5G17740	AAA-type ATPase family protein
Lus10041777.g	AT5G17760	AAA-type ATPase family protein
Lus10006967.g	AT5G57480	AAA-type ATPase family protein		YES
Lus10006968.g	AT5G57480	AAA-type ATPase family protein		YES
Lus10025479.g	AT5G57480	AAA-type ATPase family protein		YES
Lus10020879.g	AT5G64580	AAA-type ATPase family protein		YES
Lus10033496.g	AT5G64580	AAA-type ATPase family protein		YES
Lus10005293.g	AT3G24530	AAA-type ATPase family protein / ankyrin repeat family protein
Lus10011096.g	AT3G24530	AAA-type ATPase family protein / ankyrin repeat family protein		YES
Lus10011097.g	AT3G24530	AAA-type ATPase family protein / ankyrin repeat family protein		YES
Lus10023642.g	AT3G24530	AAA-type ATPase family protein / ankyrin repeat family protein		YES
Lus10034913.g	AT3G24530	AAA-type ATPase family protein / ankyrin repeat family protein		YES
Lus10043218.g	AT3G24530	AAA-type ATPase family protein / ankyrin repeat family protein		YES
Lus10016417.g	AT5G13490	AAC2 (ADP/ATP carrier 2)		YES
Lus10016418.g	AT5G13490	AAC2 (ADP/ATP carrier 2)		YES
Lus10018612.g	AT5G13490	AAC2 (ADP/ATP carrier 2)		YES
Lus10019701.g	AT5G13490	AAC2 (ADP/ATP carrier 2)		YES
Lus10019702.g	AT5G13490	AAC2 (ADP/ATP carrier 2)		YES
Lus10031276.g	AT5G13490	AAC2 (ADP/ATP carrier 2)
Lus10031843.g	AT5G13490	AAC2 (ADP/ATP carrier 2)
Lus10018611.g	AT4G28390	AAC3 (ADP/ATP CARRIER 3)		YES
Lus10039847.g	AT4G28390	AAC3 (ADP/ATP CARRIER 3)		YES
Lus10016011.g	AT1G20560	AAE1 (ACYL ACTIVATING ENZYME 1)		YES
Lus10007369.g	AT1G65890	AAE12 (ACYL ACTIVATING ENZYME 12)
Lus10010956.g	AT1G65890	AAE12 (ACYL ACTIVATING ENZYME 12)
Lus10020787.g	AT1G65890	AAE12 (ACYL ACTIVATING ENZYME 12)		YES
Lus10031367.g	AT1G65890	AAE12 (ACYL ACTIVATING ENZYME 12)
Lus10009704.g	AT1G30520	AAE14 (Acyl-Activating Enzyme 14)
Lus10036027.g	AT1G30520	AAE14 (Acyl-Activating Enzyme 14)		YES
Lus10027257.g	AT5G23050	AAE17 (ACYL-ACTIVATING ENZYME 17)		YES
Lus10038966.g	AT5G23050	AAE17 (ACYL-ACTIVATING ENZYME 17)		YES
Lus10012931.g	AT1G55320	AAE18 (ACYL-ACTIVATING ENZYME 18)		YES
Lus10034997.g	AT1G55320	AAE18 (ACYL-ACTIVATING ENZYME 18)		YES
Lus10012266.g	AT5G16370	AAE5 (ACYL ACTIVATING ENZYME 5)		YES
Lus10013773.g	AT5G16370	AAE5 (ACYL ACTIVATING ENZYME 5)		YES
Lus10039161.g	AT5G16370	AAE5 (ACYL ACTIVATING ENZYME 5)		YES
Lus10016861.g	AT3G16910	AAE7 (ACYL-ACTIVATING ENZYME 7)
Lus10016869.g	AT3G16910	AAE7 (ACYL-ACTIVATING ENZYME 7)		YES
Lus10016870.g	AT3G16910	AAE7 (ACYL-ACTIVATING ENZYME 7)		YES
Lus10037734.g	AT3G16910	AAE7 (ACYL-ACTIVATING ENZYME 7)		YES
Lus10037735.g	AT3G16910	AAE7 (ACYL-ACTIVATING ENZYME 7)		YES
Lus10011279.g	AT5G20960	AAO1 (ARABIDOPSIS ALDEHYDE OXIDASE 1)		YES
Lus10008429.g	AT3G43600	AAO2 (ALDEHYDE OXIDASE 2)		YES
Lus10013393.g	AT3G43600	AAO2 (ALDEHYDE OXIDASE 2)		YES
Lus10019386.g	AT3G43600	AAO2 (ALDEHYDE OXIDASE 2)		YES
Lus10023586.g	AT3G43600	AAO2 (ALDEHYDE OXIDASE 2)		YES
Lus10040474.g	AT3G43600	AAO2 (ALDEHYDE OXIDASE 2)
Lus10033759.g	AT1G58360	AAP1 (AMINO ACID PERMEASE 1)		YES
Lus10006026.g	AT5G09220	AAP2 (AMINO ACID PERMEASE 2)		YES
Lus10027109.g	AT5G09220	AAP2 (AMINO ACID PERMEASE 2)
Lus10018852.g	AT1G77380	AAP3		YES
Lus10024302.g	AT1G77380	AAP3
Lus10028546.g	AT1G77380	AAP3		YES
Lus10029702.g	AT1G77380	AAP3		YES
Lus10029707.g	AT1G77380	AAP3		YES
Lus10036777.g	AT1G77380	AAP3
Lus10037150.g	AT1G77380	AAP3
Lus10042740.g	AT1G77380	AAP3
Lus10042741.g	AT1G77380	AAP3
Lus10042744.g	AT1G77380	AAP3		YES
Lus10008844.g	AT1G44100	AAP5
Lus10029703.g	AT1G44100	AAP5
Lus10042742.g	AT1G44100	AAP5
Lus10006027.g	AT5G49630	AAP6 (AMINO ACID PERMEASE 6)
Lus10007235.g	AT5G49630	AAP6 (AMINO ACID PERMEASE 6)		YES
Lus10008859.g	AT5G49630	AAP6 (AMINO ACID PERMEASE 6)
Lus10028236.g	AT5G49630	AAP6 (AMINO ACID PERMEASE 6)		YES
Lus10008352.g	AT5G23810	AAP7		YES
Lus10010580.g	AT5G23810	AAP7
Lus10027130.g	AT5G23810	AAP7
Lus10008858.g	AT1G10010	AAP8
Lus10012443.g	AT1G10010	AAP8
Lus10012444.g	AT1G10010	AAP8		YES
Lus10033760.g	AT1G10010	AAP8
Lus10035663.g	AT1G10010	AAP8
Lus10037248.g	AT1G10010	AAP8
Lus10002042.g	AT1G13560	AAPT1 (AMINOALCOHOLPHOSPHOTRANSFERASE 1)
Lus10019149.g	AT1G13560	AAPT1 (AMINOALCOHOLPHOSPHOTRANSFERASE 1)		YES
Lus10034410.g	AT3G25585	AAPT2 (AMINOALCOHOLPHOSPHOTRANSFERASE)		YES
Lus10009118.g	AT1G66510	AAR2 protein family		YES
Lus10028528.g	AT1G66510	AAR2 protein family		YES
Lus10005235.g	AT3G28970	AAR3 (antiauxin-resistant 3)		YES
Lus10030685.g	AT3G28970	AAR3 (antiauxin-resistant 3)		YES
Lus10001581.g	AT4G21120	AAT1 (AMINO ACID TRANSPORTER 1)
Lus10003697.g	AT4G21120	AAT1 (AMINO ACID TRANSPORTER 1)
Lus10023271.g	AT4G21120	AAT1 (AMINO ACID TRANSPORTER 1)
Lus10028116.g	AT4G21120	AAT1 (AMINO ACID TRANSPORTER 1)
Lus10042817.g	AT4G21120	AAT1 (AMINO ACID TRANSPORTER 1)		YES
Lus10005256.g	AT5G40010	AATP1 (AAA-ATPase 1)
Lus10014496.g	AT5G40010	AATP1 (AAA-ATPase 1)		YES
Lus10014498.g	AT5G40010	AATP1 (AAA-ATPase 1)		YES
Lus10015349.g	AT5G40010	AATP1 (AAA-ATPase 1)
Lus10015354.g	AT5G40010	AATP1 (AAA-ATPase 1)		YES
Lus10030667.g	AT5G40010	AATP1 (AAA-ATPase 1)		YES
Lus10032188.g	AT5G40010	AATP1 (AAA-ATPase 1)		YES
Lus10042166.g	AT5G40010	AATP1 (AAA-ATPase 1)
Lus10009359.g	AT5G67030	ABA1 (ABA DEFICIENT 1)		YES
Lus10019342.g	AT5G67030	ABA1 (ABA DEFICIENT 1)		YES
Lus10016354.g	AT1G52340	ABA2 (ABA DEFICIENT 2)		YES
Lus10016997.g	AT1G52340	ABA2 (ABA DEFICIENT 2)
Lus10019777.g	AT1G52340	ABA2 (ABA DEFICIENT 2)		YES
Lus10021319.g	AT1G52340	ABA2 (ABA DEFICIENT 2)		YES
Lus10021320.g	AT1G52340	ABA2 (ABA DEFICIENT 2)
Lus10029371.g	AT1G52340	ABA2 (ABA DEFICIENT 2)
Lus10031190.g	AT1G16540	ABA3 (ABA DEFICIENT 3)		YES
Lus10031768.g	AT1G16540	ABA3 (ABA DEFICIENT 3)		YES
Lus10009168.g	AT1G67080	ABA4 (abscisic acid (ABA)-deficient 4)		YES
Lus10028476.g	AT1G67080	ABA4 (abscisic acid (ABA)-deficient 4)		YES
Lus10022039.g	AT5G13060	ABAP1 (ARMADILLO BTB ARABIDOPSIS PROTEIN 1)
Lus10022909.g	AT1G03905	ABC transporter family protein		YES
Lus10024914.g	AT1G03905	ABC transporter family protein		YES
Lus10033314.g	AT1G31770	ABC transporter family protein		YES
Lus10033315.g	AT1G31770	ABC transporter family protein		YES
Lus10034775.g	AT1G31770	ABC transporter family protein		YES
Lus10035692.g	AT1G31770	ABC transporter family protein		YES
Lus10037283.g	AT1G31770	ABC transporter family protein
Lus10000339.g	AT1G51460	ABC transporter family protein
Lus10001758.g	AT1G54350	ABC transporter family protein		YES
Lus10001839.g	AT1G54350	ABC transporter family protein		YES
Lus10006046.g	AT1G71960	ABC transporter family protein		YES
Lus10028704.g	AT1G71960	ABC transporter family protein		YES
Lus10032449.g	AT2G01320	ABC transporter family protein		YES
Lus10042949.g	AT2G01320	ABC transporter family protein		YES
Lus10004496.g	AT2G13610	ABC transporter family protein		YES
Lus10029905.g	AT2G13610	ABC transporter family protein		YES
Lus10016125.g	AT2G28070	ABC transporter family protein		YES
Lus10021440.g	AT2G28070	ABC transporter family protein		YES
Lus10037384.g	AT2G28070	ABC transporter family protein		YES
Lus10041333.g	AT2G28070	ABC transporter family protein		YES
Lus10041334.g	AT2G28070	ABC transporter family protein		YES
Lus10004274.g	AT2G37360	ABC transporter family protein
Lus10017707.g	AT2G37360	ABC transporter family protein		YES
Lus10018624.g	AT2G37360	ABC transporter family protein
Lus10019238.g	AT2G37360	ABC transporter family protein
Lus10025281.g	AT2G37360	ABC transporter family protein
Lus10030307.g	AT2G37360	ABC transporter family protein		YES
Lus10039859.g	AT2G37360	ABC transporter family protein
Lus10023465.g	AT2G39350	ABC transporter family protein		YES
Lus10025149.g	AT2G39350	ABC transporter family protein
Lus10033663.g	AT2G39350	ABC transporter family protein		YES
Lus10040341.g	AT2G39350	ABC transporter family protein		YES
Lus10040342.g	AT2G39350	ABC transporter family protein		YES
Lus10016649.g	AT3G13220	ABC transporter family protein		YES
Lus10022564.g	AT3G13220	ABC transporter family protein		YES
Lus10000338.g	AT3G21090	ABC transporter family protein
Lus10009959.g	AT3G21090	ABC transporter family protein		YES
Lus10009960.g	AT3G21090	ABC transporter family protein		YES
Lus10009961.g	AT3G21090	ABC transporter family protein		YES
Lus10027353.g	AT3G21090	ABC transporter family protein		YES
Lus10027354.g	AT3G21090	ABC transporter family protein
Lus10031063.g	AT3G21090	ABC transporter family protein		YES
Lus10035445.g	AT3G21090	ABC transporter family protein		YES
Lus10005839.g	AT3G28345	ABC transporter family protein		YES
Lus10012959.g	AT3G28345	ABC transporter family protein		YES
Lus10024162.g	AT3G28345	ABC transporter family protein
Lus10034967.g	AT3G28345	ABC transporter family protein
Lus10035834.g	AT3G28345	ABC transporter family protein
Lus10036616.g	AT3G28345	ABC transporter family protein
Lus10036617.g	AT3G28345	ABC transporter family protein
Lus10039458.g	AT3G28345	ABC transporter family protein		YES
Lus10039533.g	AT3G28345	ABC transporter family protein
Lus10041565.g	AT3G28345	ABC transporter family protein
Lus10012284.g	AT5G06530	ABC transporter family protein		YES
Lus10015993.g	AT5G06530	ABC transporter family protein		YES
Lus10015994.g	AT5G06530	ABC transporter family protein		YES
Lus10001972.g	AT5G13580	ABC transporter family protein		YES
Lus10030306.g	AT5G13580	ABC transporter family protein		YES
Lus10000737.g	AT5G19410	ABC transporter family protein		YES
Lus10008500.g	AT5G19410	ABC transporter family protein
Lus10017683.g	AT5G19410	ABC transporter family protein		YES
Lus10033637.g	AT5G19410	ABC transporter family protein		YES
Lus10027545.g	AT5G52860	ABC transporter family protein		YES
Lus10039304.g	AT5G52860	ABC transporter family protein		YES
Lus10039305.g	AT5G52860	ABC transporter family protein		YES
Lus10002591.g	AT1G11390	ABC1 family protein		YES
Lus10018416.g	AT1G11390	ABC1 family protein		YES
Lus10037869.g	AT1G11390	ABC1 family protein		YES
Lus10017924.g	AT1G71810	ABC1 family protein		YES
Lus10035701.g	AT1G79600	ABC1 family protein		YES
Lus10037291.g	AT1G79600	ABC1 family protein		YES
Lus10006363.g	AT3G07700	ABC1 family protein		YES
Lus10012317.g	AT3G07700	ABC1 family protein		YES
Lus10032628.g	AT4G24810	ABC1 family protein		YES
Lus10043122.g	AT4G24810	ABC1 family protein		YES
Lus10020152.g	AT4G31390	ABC1 family protein		YES
Lus10026952.g	AT4G31390	ABC1 family protein		YES
Lus10012864.g	AT5G05200	ABC1 family protein		YES
Lus10012865.g	AT5G05200	ABC1 family protein		YES
Lus10030509.g	AT5G05200	ABC1 family protein		YES
Lus10025596.g	AT4G27420	ABC-2 type transporter family protein
Lus10025597.g	AT4G27420	ABC-2 type transporter family protein
Lus10027062.g	AT4G27420	ABC-2 type transporter family protein
Lus10029635.g	AT4G27420	ABC-2 type transporter family protein
Lus10032658.g	AT1G60600	ABC4 (ABERRANT CHLOROPLAST DEVELOPMENT 4)		YES
Lus10043094.g	AT1G60600	ABC4 (ABERRANT CHLOROPLAST DEVELOPMENT 4)		YES
Lus10014427.g	AT2G36910	ABCB1 (ATP BINDING CASSETTE SUBFAMILY B1)		YES
Lus10023929.g	AT2G36910	ABCB1 (ATP BINDING CASSETTE SUBFAMILY B1)		YES
Lus10005249.g	AT3G28860	ABCB19		YES
Lus10008139.g	AT3G28860	ABCB19		YES
Lus10013178.g	AT3G28860	ABCB19		YES
Lus10015595.g	AT3G28860	ABCB19		YES
Lus10020905.g	AT3G28860	ABCB19		YES
Lus10030674.g	AT3G28860	ABCB19		YES
Lus10032911.g	AT3G28860	ABCB19		YES
Lus10033470.g	AT3G28860	ABCB19		YES
Lus10019850.g	AT4G34000	ABF3 (ABSCISIC ACID RESPONSIVE ELEMENTS-BINDING FACTOR 3)		YES
Lus10043386.g	AT4G34000	ABF3 (ABSCISIC ACID RESPONSIVE ELEMENTS-BINDING FACTOR 3)
Lus10012962.g	AT4G26080	ABI1 (ABA INSENSITIVE 1)		YES
Lus10011888.g	AT3G24650	ABI3 (ABA INSENSITIVE 3)
Lus10022820.g	AT3G24650	ABI3 (ABA INSENSITIVE 3)
Lus10009834.g	AT2G40220	ABI4 (ABA INSENSITIVE 4)
Lus10040944.g	AT2G40220	ABI4 (ABA INSENSITIVE 4)
Lus10014194.g	AT2G36270	ABI5 (ABA INSENSITIVE 5)		YES
Lus10017049.g	AT2G36270	ABI5 (ABA INSENSITIVE 5)		YES
Lus10021369.g	AT2G36270	ABI5 (ABA INSENSITIVE 5)		YES
Lus10022720.g	AT2G36270	ABI5 (ABA INSENSITIVE 5)		YES
Lus10002151.g	AT2G46225	ABIL1 (Abi-1-like 1)		YES
Lus10008737.g	AT2G46225	ABIL1 (Abi-1-like 1)		YES
Lus10032421.g	AT3G49290	ABIL2 (ABL INTERACTOR-LIKE PROTEIN 2)		YES
Lus10005919.g	AT5G24310	ABIL3 (ABL INTERACTOR-LIKE PROTEIN 3)
Lus10022393.g	AT5G24310	ABIL3 (ABL INTERACTOR-LIKE PROTEIN 3)		YES
Lus10023052.g	AT5G24310	ABIL3 (ABL INTERACTOR-LIKE PROTEIN 3)		YES
Lus10023654.g	AT5G42030	ABIL4 (ABL INTERACTOR-LIKE PROTEIN 4)		YES
Lus10034928.g	AT5G42030	ABIL4 (ABL INTERACTOR-LIKE PROTEIN 4)		YES
Lus10023426.g	AT5G13680	ABO1 (ABA-OVERLY SENSITIVE 1)		YES
Lus10023427.g	AT5G13680	ABO1 (ABA-OVERLY SENSITIVE 1)		YES
Lus10040306.g	AT5G13680	ABO1 (ABA-OVERLY SENSITIVE 1)		YES
Lus10027985.g	AT4G02980	ABP1 (ENDOPLASMIC RETICULUM AUXIN BINDING PROTEIN 1)
Lus10029633.g	AT4G02980	ABP1 (ENDOPLASMIC RETICULUM AUXIN BINDING PROTEIN 1)		YES
Lus10042673.g	AT4G02980	ABP1 (ENDOPLASMIC RETICULUM AUXIN BINDING PROTEIN 1)		YES
Lus10002399.g	AT3G19290	ABRE binding factor 4
Lus10014066.g	AT3G19290	ABRE binding factor 4		YES
Lus10027897.g	AT3G19290	ABRE binding factor 4		YES
Lus10006489.g	AT1G45249	abscisic acid responsive elements-binding factor 2		YES
Lus10009755.g	AT1G45249	abscisic acid responsive elements-binding factor 2		YES
Lus10024332.g	AT5G42560	abscisic acid-responsive HVA22 family protein		YES
Lus10033152.g	AT5G42560	abscisic acid-responsive HVA22 family protein		YES
Lus10034519.g	AT5G42560	abscisic acid-responsive HVA22 family protein		YES
Lus10017033.g	AT3G52720	ACA1 (ALPHA CARBONIC ANHYDRASE 1)		YES
Lus10021356.g	AT3G52720	ACA1 (ALPHA CARBONIC ANHYDRASE 1)		YES
Lus10022710.g	AT3G52720	ACA1 (ALPHA CARBONIC ANHYDRASE 1)
Lus10007736.g	AT1G27770	ACA1 (AUTO-INHIBITED CA2+-ATPASE 1)		YES
Lus10018687.g	AT1G27770	ACA1 (AUTO-INHIBITED CA2+-ATPASE 1)		YES
Lus10018045.g	AT3G57330	ACA11 (autoinhibited Ca2+-ATPase 11)		YES
Lus10042040.g	AT3G57330	ACA11 (autoinhibited Ca2+-ATPase 11)		YES
Lus10002458.g	AT4G37640	ACA2 (CALCIUM ATPASE 2)		YES
Lus10011522.g	AT4G37640	ACA2 (CALCIUM ATPASE 2)		YES
Lus10019300.g	AT4G37640	ACA2 (CALCIUM ATPASE 2)		YES
Lus10025199.g	AT4G37640	ACA2 (CALCIUM ATPASE 2)		YES
Lus10018017.g	AT4G20990	ACA4 (ALPHA CARBONIC ANHYDRASE 4)
Lus10018034.g	AT4G20990	ACA4 (ALPHA CARBONIC ANHYDRASE 4)		YES
Lus10031027.g	AT4G20990	ACA4 (ALPHA CARBONIC ANHYDRASE 4)
Lus10042013.g	AT4G20990	ACA4 (ALPHA CARBONIC ANHYDRASE 4)
Lus10042030.g	AT4G20990	ACA4 (ALPHA CARBONIC ANHYDRASE 4)		YES
Lus10016366.g	AT2G41560	ACA4 (AUTO-INHIBITED CA(2+)-ATPASE, ISOFORM 4)
Lus10018044.g	AT2G41560	ACA4 (AUTO-INHIBITED CA(2+)-ATPASE, ISOFORM 4)		YES
Lus10019758.g	AT2G41560	ACA4 (AUTO-INHIBITED CA(2+)-ATPASE, ISOFORM 4)
Lus10031053.g	AT2G41560	ACA4 (AUTO-INHIBITED CA(2+)-ATPASE, ISOFORM 4)		YES
Lus10035439.g	AT2G41560	ACA4 (AUTO-INHIBITED CA(2+)-ATPASE, ISOFORM 4)		YES
Lus10014205.g	AT1G08080	ACA7 (ALPHA CARBONIC ANHYDRASE 7)
Lus10014412.g	AT1G08080	ACA7 (ALPHA CARBONIC ANHYDRASE 7)		YES
Lus10016104.g	AT1G08080	ACA7 (ALPHA CARBONIC ANHYDRASE 7)
Lus10016105.g	AT1G08080	ACA7 (ALPHA CARBONIC ANHYDRASE 7)
Lus10021454.g	AT1G08080	ACA7 (ALPHA CARBONIC ANHYDRASE 7)
Lus10021455.g	AT1G08080	ACA7 (ALPHA CARBONIC ANHYDRASE 7)
Lus10021456.g	AT1G08080	ACA7 (ALPHA CARBONIC ANHYDRASE 7)
Lus10023915.g	AT1G08080	ACA7 (ALPHA CARBONIC ANHYDRASE 7)		YES
Lus10033386.g	AT3G21180	ACA9 (AUTOINHIBITED CA(2+)-ATPASE 9)		YES
Lus10034840.g	AT3G21180	ACA9 (AUTOINHIBITED CA(2+)-ATPASE 9)		YES
Lus10005910.g	AT4G27780	ACBP2 (ACYL-COA BINDING PROTEIN ACBP 2)
Lus10022382.g	AT4G27780	ACBP2 (ACYL-COA BINDING PROTEIN ACBP 2)		YES
Lus10007764.g	AT4G24230	ACBP3 (ACYL-COA-BINDING DOMAIN 3)		YES
Lus10004499.g	AT3G05420	ACBP4 (ACYL-COA BINDING PROTEIN 4)		YES
Lus10015176.g	AT3G05420	ACBP4 (ACYL-COA BINDING PROTEIN 4)		YES
Lus10029902.g	AT3G05420	ACBP4 (ACYL-COA BINDING PROTEIN 4)		YES
Lus10031497.g	AT3G05420	ACBP4 (ACYL-COA BINDING PROTEIN 4)		YES
Lus10013605.g	AT1G31812	ACBP6 (acyl-CoA-binding protein 6)		YES
Lus10021246.g	AT1G31812	ACBP6 (acyl-CoA-binding protein 6)		YES
Lus10029352.g	AT1G31812	ACBP6 (acyl-CoA-binding protein 6)
Lus10037370.g	AT3G44880	ACD1 (ACCELERATED CELL DEATH 1)		YES
Lus10041348.g	AT3G44880	ACD1 (ACCELERATED CELL DEATH 1)		YES
Lus10023267.g	AT2G34690	ACD11 (ACCELERATED CELL DEATH 11)		YES
Lus10038537.g	AT2G34690	ACD11 (ACCELERATED CELL DEATH 11)		YES
Lus10001886.g	AT4G25650	ACD1-LIKE (ACD1-LIKE)
Lus10001887.g	AT4G25650	ACD1-LIKE (ACD1-LIKE)
Lus10004251.g	AT4G25650	ACD1-LIKE (ACD1-LIKE)		YES
Lus10013915.g	AT4G25650	ACD1-LIKE (ACD1-LIKE)		YES
Lus10013916.g	AT4G25650	ACD1-LIKE (ACD1-LIKE)
Lus10015283.g	AT4G25650	ACD1-LIKE (ACD1-LIKE)		YES
Lus10015284.g	AT4G25650	ACD1-LIKE (ACD1-LIKE)
Lus10015287.g	AT4G25650	ACD1-LIKE (ACD1-LIKE)
Lus10015288.g	AT4G25650	ACD1-LIKE (ACD1-LIKE)		YES
Lus10025401.g	AT4G25650	ACD1-LIKE (ACD1-LIKE)		YES
Lus10025408.g	AT4G25650	ACD1-LIKE (ACD1-LIKE)
Lus10025412.g	AT4G25650	ACD1-LIKE (ACD1-LIKE)		YES
Lus10025413.g	AT4G25650	ACD1-LIKE (ACD1-LIKE)
Lus10025414.g	AT4G25650	ACD1-LIKE (ACD1-LIKE)
Lus10025415.g	AT4G25650	ACD1-LIKE (ACD1-LIKE)		YES
Lus10009352.g	AT4G37000	ACD2 (ACCELERATED CELL DEATH 2)		YES
Lus10017952.g	AT4G37000	ACD2 (ACCELERATED CELL DEATH 2)
Lus10019349.g	AT4G37000	ACD2 (ACCELERATED CELL DEATH 2)		YES
Lus10007366.g	AT1G06460	ACD32.1 (ALPHA-CRYSTALLIN DOMAIN 32.1)		YES
Lus10020785.g	AT1G06460	ACD32.1 (ALPHA-CRYSTALLIN DOMAIN 32.1)		YES
Lus10025595.g	AT2G31810	acetolactate synthase small subunit, putative		YES
Lus10027061.g	AT2G31810	acetolactate synthase small subunit, putative		YES
Lus10006362.g	AT5G47720	acetyl-CoA C-acyltransferase, putative / 3-ketoacyl-CoA thiolase, putative		YES
Lus10038749.g	AT5G47720	acetyl-CoA C-acyltransferase, putative / 3-ketoacyl-CoA thiolase, putative		YES
Lus10039109.g	AT5G47720	acetyl-CoA C-acyltransferase, putative / 3-ketoacyl-CoA thiolase, putative		YES
Lus10006934.g	AT1G36160	acetyl-CoA carboxylase 1		YES
Lus10024747.g	AT1G36160	acetyl-CoA carboxylase 1		YES
Lus10024748.g	AT1G36160	acetyl-CoA carboxylase 1		YES
Lus10012595.g	AT5G36880	acetyl-CoA synthetase, putative / acetate-CoA ligase, putative		YES
Lus10041499.g	AT5G36880	acetyl-CoA synthetase, putative / acetate-CoA ligase, putative		YES
Lus10012644.g	AT4G01130	acetylesterase, putative
Lus10000367.g	AT1G29890	acetyltransferase-related		YES
Lus10002640.g	AT1G08570	ACHT4 (ATYPICAL CYS HIS RICH THIOREDOXIN 4)
Lus10003437.g	AT1G08570	ACHT4 (ATYPICAL CYS HIS RICH THIOREDOXIN 4)		YES
Lus10015711.g	AT1G08570	ACHT4 (ATYPICAL CYS HIS RICH THIOREDOXIN 4)		YES
Lus10019087.g	AT1G08570	ACHT4 (ATYPICAL CYS HIS RICH THIOREDOXIN 4)		YES
Lus10020254.g	AT1G08570	ACHT4 (ATYPICAL CYS HIS RICH THIOREDOXIN 4)		YES
Lus10026878.g	AT1G08570	ACHT4 (ATYPICAL CYS HIS RICH THIOREDOXIN 4)		YES
Lus10011774.g	AT1G04040	acid phosphatase class B family protein		YES
Lus10023731.g	AT1G04040	acid phosphatase class B family protein		YES
Lus10017060.g	AT2G38600	acid phosphatase class B family protein		YES
Lus10021380.g	AT2G38600	acid phosphatase class B family protein		YES
Lus10014968.g	AT4G29260	acid phosphatase class B family protein		YES
Lus10011140.g	AT4G29270	acid phosphatase class B family protein		YES
Lus10043042.g	AT4G29270	acid phosphatase class B family protein		YES
Lus10008390.g	AT1G72880	acid phosphatase survival protein SurE, putative		YES
Lus10015610.g	AT1G72880	acid phosphatase survival protein SurE, putative		YES
Lus10037627.g	AT1G72880	acid phosphatase survival protein SurE, putative		YES
Lus10004909.g	AT4G14930	acid phosphatase survival protein SurE, putative		YES
Lus10006849.g	AT4G25150	acid phosphatase, putative
Lus10007939.g	AT4G25150	acid phosphatase, putative		YES
Lus10013478.g	AT4G25150	acid phosphatase, putative		YES
Lus10038847.g	AT5G51260	acid phosphatase, putative
Lus10015343.g	AT3G01310	acid phosphatase/ oxidoreductase/ transition metal ion binding		YES
Lus10001868.g	AT5G24090	acidic endochitinase (CHIB1)
Lus10009215.g	AT5G24090	acidic endochitinase (CHIB1)
Lus10009216.g	AT5G24090	acidic endochitinase (CHIB1)
Lus10010137.g	AT5G24090	acidic endochitinase (CHIB1)		YES
Lus10023534.g	AT5G24090	acidic endochitinase (CHIB1)
Lus10023535.g	AT5G24090	acidic endochitinase (CHIB1)		YES
Lus10027560.g	AT5G24090	acidic endochitinase (CHIB1)		YES
Lus10037984.g	AT5G24090	acidic endochitinase (CHIB1)
Lus10037985.g	AT5G24090	acidic endochitinase (CHIB1)
Lus10038718.g	AT5G24090	acidic endochitinase (CHIB1)
Lus10038719.g	AT5G24090	acidic endochitinase (CHIB1)
Lus10039317.g	AT5G24090	acidic endochitinase (CHIB1)		YES
Lus10040419.g	AT5G24090	acidic endochitinase (CHIB1)		YES
Lus10040420.g	AT5G24090	acidic endochitinase (CHIB1)		YES
Lus10001072.g	AT1G25260	acidic ribosomal protein P0-related		YES
Lus10030073.g	AT1G25260	acidic ribosomal protein P0-related		YES
Lus10043280.g	AT1G25260	acidic ribosomal protein P0-related		YES
Lus10006617.g	AT4G14710	acireductone dioxygenase [iron(II)-requiring]/ metal ion binding		YES
Lus10039375.g	AT4G14710	acireductone dioxygenase [iron(II)-requiring]/ metal ion binding		YES
Lus10005401.g	AT2G23600	ACL (ACETONE-CYANOHYDRIN LYASE)
Lus10012854.g	AT2G23600	ACL (ACETONE-CYANOHYDRIN LYASE)
Lus10015532.g	AT2G23600	ACL (ACETONE-CYANOHYDRIN LYASE)		YES
Lus10019645.g	AT2G23600	ACL (ACETONE-CYANOHYDRIN LYASE)
Lus10038593.g	AT2G23600	ACL (ACETONE-CYANOHYDRIN LYASE)
Lus10000469.g	AT5G19530	ACL5 (ACAULIS 5)
Lus10004913.g	AT5G19530	ACL5 (ACAULIS 5)		YES
Lus10010538.g	AT5G19530	ACL5 (ACAULIS 5)		YES
Lus10026457.g	AT5G19530	ACL5 (ACAULIS 5)		YES
Lus10033437.g	AT5G19530	ACL5 (ACAULIS 5)
Lus10013032.g	AT1G60810	ACLA-2		YES
Lus10029129.g	AT1G60810	ACLA-2		YES
Lus10030592.g	AT1G60810	ACLA-2		YES
Lus10030897.g	AT1G60810	ACLA-2		YES
Lus10016910.g	AT5G49460	ACLB-2 (ATP CITRATE LYASE SUBUNIT B 2)		YES
Lus10037770.g	AT5G49460	ACLB-2 (ATP CITRATE LYASE SUBUNIT B 2)		YES
Lus10008564.g	AT2G19590	ACO1 (ACC OXIDASE 1)		YES
Lus10032682.g	AT2G19590	ACO1 (ACC OXIDASE 1)		YES
Lus10032683.g	AT2G19590	ACO1 (ACC OXIDASE 1)		YES
Lus10007488.g	AT2G43090	aconitase C-terminal domain-containing protein		YES
Lus10007804.g	AT2G43090	aconitase C-terminal domain-containing protein		YES
Lus10028964.g	AT2G43090	aconitase C-terminal domain-containing protein		YES
Lus10004742.g	AT2G43100	aconitase C-terminal domain-containing protein		YES
Lus10028405.g	AT4G35830	aconitate hydratase, cytoplasmic / citrate hydro-lyase / aconitase (ACO)		YES
Lus10041858.g	AT4G35830	aconitate hydratase, cytoplasmic / citrate hydro-lyase / aconitase (ACO)		YES
Lus10015116.g	AT2G05710	aconitate hydratase, cytoplasmic, putative / citrate hydro-lyase/aconitase, putative		YES
Lus10021533.g	AT2G05710	aconitate hydratase, cytoplasmic, putative / citrate hydro-lyase/aconitase, putative		YES
Lus10027165.g	AT2G05710	aconitate hydratase, cytoplasmic, putative / citrate hydro-lyase/aconitase, putative		YES
Lus10031561.g	AT2G05710	aconitate hydratase, cytoplasmic, putative / citrate hydro-lyase/aconitase, putative		YES
Lus10039678.g	AT2G05710	aconitate hydratase, cytoplasmic, putative / citrate hydro-lyase/aconitase, putative		YES
Lus10040070.g	AT2G05710	aconitate hydratase, cytoplasmic, putative / citrate hydro-lyase/aconitase, putative		YES
Lus10025842.g	AT1G62940	ACOS5 (ACYL-COA SYNTHETASE 5)		YES
Lus10038259.g	AT1G62940	ACOS5 (ACYL-COA SYNTHETASE 5)		YES
Lus10011715.g	AT5G65890	ACR1 (ACT Domain Repeat 1)		YES
Lus10018943.g	AT1G76990	ACR3		YES
Lus10028646.g	AT1G76990	ACR3		YES
Lus10003136.g	AT1G69040	ACR4 (ACT REPEAT 4)		YES
Lus10011329.g	AT1G69040	ACR4 (ACT REPEAT 4)		YES
Lus10019191.g	AT1G69040	ACR4 (ACT REPEAT 4)		YES
Lus10019192.g	AT1G69040	ACR4 (ACT REPEAT 4)		YES
Lus10036827.g	AT1G69040	ACR4 (ACT REPEAT 4)		YES
Lus10000764.g	AT3G59420	ACR4 (ARABIDOPSIS CRINKLY4)
Lus10015956.g	AT3G59420	ACR4 (ARABIDOPSIS CRINKLY4)		YES
Lus10012550.g	AT3G01990	ACR6		YES
Lus10041543.g	AT3G01990	ACR6		YES
Lus10006662.g	AT4G22780	ACR7		YES
Lus10007004.g	AT1G12420	ACR8		YES
Lus10007910.g	AT3G61510	ACS1 (ACC SYNTHASE 1)
Lus10036396.g	AT3G61510	ACS1 (ACC SYNTHASE 1)
Lus10006676.g	AT1G62960	ACS10 (ACC SYNTHASE 10)		YES
Lus10007021.g	AT1G62960	ACS10 (ACC SYNTHASE 10)		YES
Lus10011796.g	AT1G62960	ACS10 (ACC SYNTHASE 10)
Lus10015023.g	AT5G51690	ACS12		YES
Lus10038899.g	AT5G51690	ACS12		YES
Lus10024673.g	AT1G01480	ACS2		YES
Lus10032301.g	AT1G01480	ACS2
Lus10017521.g	AT4G11280	ACS6 (1-AMINOCYCLOPROPANE-1-CARBOXYLIC ACID (ACC) SYNTHASE 6)		YES
Lus10028760.g	AT4G11280	ACS6 (1-AMINOCYCLOPROPANE-1-CARBOXYLIC ACID (ACC) SYNTHASE 6)		YES
Lus10028761.g	AT4G11280	ACS6 (1-AMINOCYCLOPROPANE-1-CARBOXYLIC ACID (ACC) SYNTHASE 6)
Lus10008579.g	AT4G26200	ACS7
Lus10032695.g	AT4G26200	ACS7
Lus10007223.g	AT4G37770	ACS8
Lus10010243.g	AT4G37770	ACS8
Lus10011565.g	AT4G37770	ACS8
Lus10039647.g	AT4G37770	ACS8
Lus10007249.g	AT3G49700	ACS9 (1-AMINOCYCLOPROPANE-1-CARBOXYLATE SYNTHASE 9)
Lus10007714.g	AT3G49700	ACS9 (1-AMINOCYCLOPROPANE-1-CARBOXYLATE SYNTHASE 9)
Lus10005447.g	AT2G36840	ACT domain-containing protein		YES
Lus10014418.g	AT2G36840	ACT domain-containing protein		YES
Lus10017470.g	AT2G36840	ACT domain-containing protein		YES
Lus10023921.g	AT2G36840	ACT domain-containing protein		YES
Lus10028812.g	AT2G36840	ACT domain-containing protein		YES
Lus10001702.g	AT2G39570	ACT domain-containing protein		YES
Lus10004948.g	AT2G39570	ACT domain-containing protein		YES
Lus10005157.g	AT2G39570	ACT domain-containing protein		YES
Lus10001693.g	AT3G12110	ACT11 (actin-11)		YES
Lus10001694.g	AT3G12110	ACT11 (actin-11)		YES
Lus10004169.g	AT3G12110	ACT11 (actin-11)		YES
Lus10004956.g	AT3G12110	ACT11 (actin-11)		YES
Lus10005163.g	AT3G12110	ACT11 (actin-11)		YES
Lus10005457.g	AT3G12110	ACT11 (actin-11)		YES
Lus10016558.g	AT3G12110	ACT11 (actin-11)		YES
Lus10021057.g	AT3G12110	ACT11 (actin-11)		YES
Lus10040826.g	AT3G12110	ACT11 (actin-11)		YES
Lus10016259.g	AT3G46520	ACT12 (ACTIN-12)		YES
Lus10029286.g	AT3G46520	ACT12 (ACTIN-12)		YES
Lus10005819.g	AT5G09810	ACT7 (ACTIN 7)		YES
Lus10005820.g	AT5G09810	ACT7 (ACTIN 7)		YES
Lus10006783.g	AT5G09810	ACT7 (ACTIN 7)		YES
Lus10006784.g	AT5G09810	ACT7 (ACTIN 7)		YES
Lus10003956.g	AT1G31810	actin binding		YES
Lus10023804.g	AT1G31810	actin binding		YES
Lus10003482.g	AT5G07740	actin binding		YES
Lus10015724.g	AT5G07740	actin binding		YES
Lus10015725.g	AT5G07740	actin binding		YES
Lus10017556.g	AT5G07740	actin binding		YES
Lus10007447.g	AT5G58160	actin binding		YES
Lus10024450.g	AT5G58160	actin binding		YES
Lus10035830.g	AT5G58160	actin binding		YES
Lus10036612.g	AT5G58160	actin binding		YES
Lus10023400.g	AT3G12380	actin-related protein 5		YES
Lus10040281.g	AT3G12380	actin-related protein 5		YES
Lus10000855.g	AT2G20410	activating signal cointegrator-related
Lus10006580.g	AT2G20410	activating signal cointegrator-related		YES
Lus10014656.g	AT2G20410	activating signal cointegrator-related		YES
Lus10022016.g	AT2G20410	activating signal cointegrator-related
Lus10028672.g	AT2G20410	activating signal cointegrator-related		YES
Lus10042558.g	AT2G20410	activating signal cointegrator-related		YES
Lus10004386.g	AT4G16760	ACX1 (ACYL-COA OXIDASE 1)		YES
Lus10004745.g	AT4G16760	ACX1 (ACYL-COA OXIDASE 1)		YES
Lus10007815.g	AT4G16760	ACX1 (ACYL-COA OXIDASE 1)		YES
Lus10040183.g	AT4G16760	ACX1 (ACYL-COA OXIDASE 1)		YES
Lus10024038.g	AT5G65110	ACX2 (ACYL-COA OXIDASE 2)		YES
Lus10041711.g	AT5G65110	ACX2 (ACYL-COA OXIDASE 2)		YES
Lus10002177.g	AT1G06290	ACX3 (ACYL-COA OXIDASE 3)
Lus10016249.g	AT1G06290	ACX3 (ACYL-COA OXIDASE 3)
Lus10039894.g	AT1G06290	ACX3 (ACYL-COA OXIDASE 3)		YES
Lus10027811.g	AT3G51840	ACX4 (ACYL-COA OXIDASE 4)		YES
Lus10003076.g	AT5G38630	ACYB-1		YES
Lus10034074.g	AT5G38630	ACYB-1		YES
Lus10003682.g	AT4G25570	ACYB-2
Lus10014986.g	AT4G25570	ACYB-2		YES
Lus10027461.g	AT4G25570	ACYB-2		YES
Lus10028996.g	AT4G25570	ACYB-2
Lus10038866.g	AT4G25570	ACYB-2		YES
Lus10039216.g	AT4G25570	ACYB-2		YES
Lus10018986.g	AT4G25050	acyl carrier protein 4		YES
Lus10033836.g	AT4G25050	acyl carrier protein 4		YES
Lus10037908.g	AT4G25050	acyl carrier protein 4		YES
Lus10037910.g	AT4G25050	acyl carrier protein 4		YES
Lus10038635.g	AT4G25050	acyl carrier protein 4		YES
Lus10038636.g	AT4G25050	acyl carrier protein 4		YES
Lus10018926.g	AT1G43800	acyl-(acyl-carrier-protein) desaturase, putative / stearoyl-ACP desaturase, putative		YES
Lus10028627.g	AT1G43800	acyl-(acyl-carrier-protein) desaturase, putative / stearoyl-ACP desaturase, putative		YES
Lus10027486.g	AT3G02630	acyl-(acyl-carrier-protein) desaturase, putative / stearoyl-ACP desaturase, putative		YES
Lus10039241.g	AT3G02630	acyl-(acyl-carrier-protein) desaturase, putative / stearoyl-ACP desaturase, putative		YES
Lus10031366.g	AT1G66120	acyl-activating enzyme 11 (AAE11)
Lus10025801.g	AT3G16170	acyl-activating enzyme 13 (AAE13)		YES
Lus10035861.g	AT3G16170	acyl-activating enzyme 13 (AAE13)		YES
Lus10006641.g	AT4G14570	acylaminoacyl-peptidase-related
Lus10015363.g	AT4G14570	acylaminoacyl-peptidase-related		YES
Lus10039405.g	AT4G14570	acylaminoacyl-peptidase-related		YES
Lus10016160.g	AT2G37520	Acyl-CoA N-acyltransferase with RING/FYVE/PHD-type zinc finger domain		YES
Lus10024419.g	AT2G37520	Acyl-CoA N-acyltransferase with RING/FYVE/PHD-type zinc finger domain		YES
Lus10025315.g	AT2G37520	Acyl-CoA N-acyltransferase with RING/FYVE/PHD-type zinc finger domain		YES
Lus10006110.g	AT4G14920	Acyl-CoA N-acyltransferase with RING/FYVE/PHD-type zinc finger protein		YES
Lus10010562.g	AT4G14920	Acyl-CoA N-acyltransferase with RING/FYVE/PHD-type zinc finger protein		YES
Lus10030385.g	AT1G01710	acyl-CoA thioesterase family protein		YES
Lus10037853.g	AT1G01710	acyl-CoA thioesterase family protein		YES
Lus10013820.g	AT5G03370	acylphosphatase family		YES
Lus10026533.g	AT5G03370	acylphosphatase family		YES
Lus10023408.g	AT3G55480	adaptin family protein		YES
Lus10040289.g	AT3G55480	adaptin family protein		YES
Lus10005371.g	AT5G22780	adaptin family protein		YES
Lus10019520.g	AT5G22780	adaptin family protein		YES
[truncated: 37,343 more rows]

## Sheet: Supplemental Table 3
Supplemental Table 3. Arabidopsis flowering genes without a flax homologue.
Arabidopsis Gene ID	TAIR10 Arabidopsis Gene Name
AT2G22630	AGAMOUS-LIKE 17
AT3G57390	AGAMOUS-LIKE 18
AT4G24540	AGAMOUS-LIKE 24
AT1G54440	AtRRP6L1
AT1G66650	AT-STUbl4
AT3G23060	BMI1C
AT3G60250	CASEIN KINASE II BETA SUBUNIT 3
AT2G46830	CIRCADIAN CLOCK ASSOCIATED 1
AT4G38680	COLD SHOCK PROTEIN 2, GLYCINE RICH PROTEIN 2
AT5G15840	CONSTANS
AT3G07650	CONSTANS-LIKE 9
AT5G64960	CYCLIN-DEPENDENT KINASE C;2
AT1G69570	CYCLING DOF FACTOR 5
AT3G19140	DAY NEUTRAL FLOWERING
AT2G17770	FD PARALOG, BASIC REGION/LEUCINE ZIPPER MOTIF 27
AT1G35460	FLOWERING BHLH 1
AT4G09180	FLOWERING BHLH 2
AT1G77080	FLOWERING LOCUS M, MADS AFFECTING FLOWERING 1, AGAMOUS-LIKE 27
AT4G25530	FLOWERING WAGENINGEN, HOMEODOMAIN GLABROUS 6
AT5G61920	FLX-LIKE 4, FLOWERING LOCUS C EXPRESSOR-LIKE 4
AT5G16320	FRIGIDA LIKE 1, SUPPRESSOR OF FRI 8
AT3G05120	GA INSENSITIVE DWARF 1A
AT3G02885	GAST1 PROTEIN HOMOLOG 5
AT2G34555	GIBBERELLIN 2-OXIDASE 3
AT1G47990	GIBBERELLIN 2-OXIDASE 4
AT1G50960	GIBBERELLIN 2-OXIDASE 7
AT1G80340	GIBBERELLIN 3-OXIDASE 2
AT5G44190	GOLDEN2-LIKE 2
AT5G09740	HISTONE ACETYLTRANSFERASE OF THE MYST FAMILY 2, HISTONE ACETYLTRANSFERASE OF THE GNAT/MYST SUPERFAMILY 5, HISTONE ACETYLTRANSFERASE OF THE CBP FAMILY 11
AT2G38810	HISTONE H2A 8
AT2G31650	HOMOLOGUE OF TRITHORAX 1 , SET DOMAIN PROTEIN 27
AT3G63070	HUA2 LIKE 3
AT5G44160	INDETERMINATE DOMAIN 8, NUTCRACKER
AT4G20400	JUMONJI 14 , PKDM7B , JUMONJI 4
AT2G34880	JUMONJI DOMAIN-CONTAINING PROTEIN 15, MATERNAL EFFECT EMBRYO ARREST 27
AT5G48890	LATE FLOWERING
AT3G26640	LIGHT-REGULATED WD 2
AT2G46260	LIGHT-RESPONSE BTB 1
AT2G18915	LOV KELCH PROTEIN 2
AT5G65050	MADS AFFECTING FLOWERING 2 , AGAMOUS-LIKE 31
AT5G65080	MADS AFFECTING FLOWERING 5 , AGAMOUS-LIKE 68
AT2G25095	MICRORNA156A
AT4G30972	MICRORNA156B
AT4G31877	MICRORNA156C
AT5G10945	MICRORNA156D
AT5G11977	MICRORNA156E
AT5G26147	MICRORNA156F
AT2G19425	MICRORNA156G
AT5G55835	MICRORNA156H
AT2G28056	MICRORNA172A
AT5G04275	MICRORNA172B
AT3G11435	MICRORNA172C
AT1G02740	MORF RELATED GENE2
AT5G18240	MYB-RELATED PROTEIN 1
AT2G34720	NUCLEAR FACTOR Y SUBUNIT A4
AT2G38880	NUCLEAR FACTOR Y, SUBUNIT B1, HEME ACTIVATOR PROTEIN (YEAST) HOMOLOG 3A
AT5G47640	NUCLEAR FACTOR Y, SUBUNIT B2 , HEME ACTIVATOR PROTEIN (YEAST) HOMOLOG 3B
AT5G63470	NUCLEAR FACTOR Y, SUBUNIT C4
AT1G10570	OVERLY TOLERANT TO SALT 2
AT4G16250	PHYTOCHROME D
AT2G43010	PHYTOCHROME INTERACTING FACTOR 4
AT5G60100	PSEUDO-RESPONSE REGULATOR 3
AT2G47700	RED AND FAR-RED INSENSITIVE 2
AT4G16845	REDUCED VERNALIZATION RESPONSE 2
AT5G37260	REVEILLE 2, CIRCADIAN 1
AT1G19330	SAP30 FUNCTION-RELATED 2
AT3G54990	SCHLAFMUTZE
AT2G39250	SCHNARCHZAPFEN
AT2G46340	SPA1-RELATED 1
AT1G53090	SPA1-RELATED 4
AT3G57920	SQUAMOSA PROMOTER BINDING PROTEIN-LIKE 15
AT5G06170	SUCROSE-PROTON SYMPORTER 9
AT5G60120	TARGET OF EARLY ACTIVATION TAGGED 2
AT5G67180	TARGET OF EARLY ACTIVATION TAGGED 3
AT1G25560	TEMPRANILLO 1 , ETHYLENE RESPONSE DNA BINDING FACTOR 1
AT4G20370	TWIN SISTER OF FT
AT1G14400	UBIQUITIN CARRIER PROTEIN 1
AT1G57820	VARIANT IN METHYLATION 1, ORTHRUS 2
AT1G66050	VARIANT IN METHYLATION 2
AT2G42400	VASCULAR PLANT ONE ZINC FINGER PROTEIN 2
AT2G18880	VIN3-LIKE 3 , VERNALIZATION5/VIN3-LIKE 2
AT4G26440	WRKY DNA-BINDING PROTEIN 34 , MICROSPORE-SPECIFIC PROMOTER 3

## Sheet: Supplemental Table 4
Supplemental Table 4. Differentially expressed genes.
Significant changes in expression are presented as logFC, where negative values indicate decreases in expression from the earlier to the later age, and positive values indicate increases in expression
over time.
a Genes highlighted in blue are homologues of Arabidopsis flowering genes.
b Gene names are based on the best hit to Arabidopsis genes as determined by Wang et al. 2012,
and provided on Phytozome (available at https://phytozome.jgi.doe.gov/pz/portal.html; Lusitatissimum: Lusitatissimum_200_v1.0.annotation_info.txt).
Gene IDa	Gene Nameb	10 vs 15	10 vs 19	10 vs 29	15 vs 19	15 vs 29	19 vs 29
Lus10025187.g	ADG1 (ADP GLUCOSE PYROPHOSPHORYLASE 1)	-0.28624	-0.37891	-0.51036		-0.22412
Lus10016069.g	ADG1 (ADP GLUCOSE PYROPHOSPHORYLASE 1)		-0.338513	-0.355023
Lus10014144.g	AGAMOUS-like 14		-0.762317	-2.43967		-2.16948	-1.67735
Lus10006716.g	AGAMOUS-like 14			-0.364915		-0.434768	-0.338153
Lus10039580.g	AGL15 (AGAMOUS-LIKE 15)			-0.677215
Lus10042919.g	AGL16 (AGAMOUS-LIKE 16)	0.382845		0.92027		0.537426	0.614655
Lus10028215.g	AGL16 (AGAMOUS-LIKE 16)			1.24125			0.751251
Lus10014143.g	AGL19 (AGAMOUS-LIKE 19)		-0.218641	-1.25043		-1.21625	-1.03179
Lus10006715.g	AGL19 (AGAMOUS-LIKE 19)			-0.546449		-0.512988
Lus10035801.g	AKIN10 (Arabidopsis SNF1 kinase homolog 10)			0.172345
Lus10036582.g	AKIN10 (Arabidopsis SNF1 kinase homolog 10)			0.285349		0.240233
Lus10001290.g	AKIN10 (Arabidopsis SNF1 kinase homolog 10)			0.306887		0.193623	0.177774
Lus10026679.g	AP1 (APETALA1)			1.85167		1.82386	1.42575
Lus10005081.g	AP1 (APETALA1)			4.58914		4.17459	3.69894
Lus10004637.g	AP1 (APETALA1)		1.72026	4.88926		3.87057	3.169
Lus10034370.g	AP1 (APETALA1)		2.73941	6.2105		4.82795	3.47109
Lus10017871.g	AP1 (APETALA1)		-1.26121			0.995082	1.60114
Lus10023165.g	AP2 (APETALA 2)		-0.403207	-0.52433		-0.284942
Lus10004990.g	AP2 (APETALA 2)		0.338276	0.553884		0.334273	0.215608
Lus10001844.g	APL (ALTERED PHLOEM DEVELOPMENT)		-0.672276	-0.95758		-0.650658
Lus10001754.g	APL (ALTERED PHLOEM DEVELOPMENT)			-0.778857		-0.652089
Lus10014912.g	ARABIDOPSIS ASH2 RELATIVE, TRAUCO			-0.323366
Lus10027355.g	ARABIDOPSIS ASH2 RELATIVE, TRAUCO			-0.206976
Lus10024392.g	AS1 (ASYMMETRIC LEAVES 1)			0.322332
Lus10025355.g	AS1 (ASYMMETRIC LEAVES 1)		0.197749	0.336614		0.229249
Lus10004886.g	ATC (ARABIDOPSIS THALIANA CENTRORADIALIS)		-0.699022	-1.90585		-1.57214	-1.20683
Lus10004884.g	ATC (ARABIDOPSIS THALIANA CENTRORADIALIS)			-1.2394		-0.963747	-0.734199
Lus10020600.g	ATC (ARABIDOPSIS THALIANA CENTRORADIALIS)	0.855769	0.663631	0.857431
Lus10026432.g	ATH1 (ARABIDOPSIS THALIANA HOMEOBOX GENE 1)		0.462915	0.464169
Lus10005559.g	ATTPS1 (TREHALOSE-6-PHOSPHATE SYNTHASE)			0.455898
Lus10026725.g	ATX2 (ARABIDOPSIS TRITHORAX-LIKE PROTEIN 2)		0.190755
Lus10035472.g	B-BOX DOMAIN PROTEIN 19			0.619187		0.504947
Lus10021713.g	BRC1 (BRANCHED 1)	3.03345	4.31932	5.05462	1.28587	2.02117
Lus10033533.g	BRI1 (BRASSINOSTEROID INSENSITIVE 1)	0.337116		0.533611			0.298277
Lus10026344.g	CCR2 (COLD, CIRCADIAN RHYTHM, AND RNA BINDING 2)			-0.446892
Lus10023569.g	CCR2 (COLD, CIRCADIAN RHYTHM, AND RNA BINDING 2)			-0.241025
Lus10042320.g	CCR2 (COLD, CIRCADIAN RHYTHM, AND RNA BINDING 2)			-0.218693
Lus10040454.g	CCR2 (COLD, CIRCADIAN RHYTHM, AND RNA BINDING 2)		-0.338414
Lus10020314.g	CDF1 (CYCLING DOF FACTOR 1)		0.781349	0.567769
Lus10013905.g	CDF4 (CYCLING DOF FACTOR 4)			0.869822
Lus10001896.g	CDF4 (CYCLING DOF FACTOR 4)			0.907016		0.541318
Lus10023562.g	CIB5 (CRYPTOCHROME-INTERACTING BASIC-HELIX-LOOP-HELIX 5)						0.393823
Lus10015619.g	COL5 (CONSTANS LIKE 5)					0.64566
Lus10029990.g	COP1 (CONSTITUTIVE PHOTOMORPHOGENIC 1)			0.227185		0.21984
Lus10026559.g	CPK6 (CALCIUM-DEPENDENT PROTEIN KINASE 6)			0.262972
Lus10033446.g	CRY1 (CRYPTOCHROME 1)			-0.330495
Lus10002337.g	CRYPTOCHROME-INTERACTING BASIC-HELIX-LOOP-HELIX 2			0.625596
Lus10014814.g	Cstf64 ((CLEAVAGE STIMULATION FACTOR 64)			-0.294984
Lus10017923.g	Cstf64 ((CLEAVAGE STIMULATION FACTOR 64)			0.163193
Lus10003684.g	Cstf77 (CLEAVAGE STIMULATION FACTOR 77)			0.256591
Lus10038504.g	CUL4 (CULLIN4)			-0.199484
Lus10005141.g	DCL1 (DICER-LIKE 1)			0.254127
Lus10030177.g	DCL1 (DICER-LIKE 1)		0.319153	0.605123		0.399221	0.285969
Lus10016367.g	DCL3 (DICER-LIKE 3)		0.187727	0.425415		0.277202	0.237688
Lus10019757.g	DCL3 (DICER-LIKE 3)		0.285888	0.461531		0.278193
Lus10019587.g	DCL4 (DICER-LIKE 4)		0.474129	0.590216		0.335969
Lus10013364.g	DNAJ HOMOLOG 3			0.412875		0.416223
Lus10012056.g	EARLY FLOWERING MYB FLOWERING			0.457669
Lus10023857.g	EARLY FLOWERING MYB FLOWERING			0.768159		0.37874	0.448908
Lus10043304.g	EARLY FLOWERING MYB FLOWERING					-0.820564
Lus10028662.g	EFS (EARLY FLOWERING IN SHORT DAYS) also called SDG8 (SET DOMAIN GROUP 8)			-0.27109
Lus10000967.g	EFS (EARLY FLOWERING IN SHORT DAYS) also called SDG8 (SET DOMAIN GROUP 8)			-0.258926
Lus10032500.g	EMF2 (EMBRYONIC FLOWER 2)		0.171961
Lus10035382.g	ESD4 (EARLY IN SHORT DAYS 4)		0.287063	0.237812
Lus10029574.g	FCA			0.253369
Lus10028419.g	FD (FLOWERING LOCUS D)		0.875408	1.25073		0.640013
Lus10017284.g	FD (FLOWERING LOCUS D)					-0.325382
Lus10011165.g	FIE (FERTILIZATION-INDEPENDENT ENDOSPERM)			0.275614
Lus10034481.g	FIO1 (FIONA1)			0.615905		0.389843
Lus10028817.g	FLD (FLOWERING LOCUS D)			-0.562833
Lus10005530.g	FLK (flowering locus KH domain)			-0.255965		-0.160769	-0.172258
Lus10015704.g	FLOWERING BHLH 4, ABA-RESPONSIVE KINASE SUBSTRATE 3			0.567479		0.460453	0.469516
Lus10037484.g	FLOWERING BHLH 4, ABA-RESPONSIVE KINASE SUBSTRATE 3				-0.635005		0.52053
Lus10015766.g	FLOWERING LOCUS C, AGAMOUS-LIKE 25, FLOWERING LOCUS F	-0.850305	-0.72753	-0.748395
Lus10007419.g	FPA			0.346965
Lus10043012.g	FRIGIDA-like protein			0.244926
Lus10007983.g	FUL(FRUITFULL) or AGL8 (agamous-like 8)			2.98358		2.19876	2.10392
Lus10021140.g	FUL(FRUITFULL) or AGL8 (agamous-like 8)	1.67483	2.21578	4.88263		3.2078	2.66685
Lus10034662.g	FUL(FRUITFULL) or AGL8 (agamous-like 8)		2.25519	7.06546		5.70884	4.81026
Lus10020214.g	FY		0.261707	0.288863
Lus10042593.g	GA1 (GA REQUIRING 1)			0.576112		0.625332	0.609106
Lus10016598.g	GA2 (GA REQUIRING 2)		0.232831
Lus10027399.g	GA20OX1			0.778858
Lus10041390.g	GA20OX2 (GIBBERELLIN 20 OXIDASE 2)			0.634468		0.823285
Lus10023311.g	GA2OX2 (GIBBERELLIN 2-OXIDASE 2)		-0.861207	-0.871097
Lus10017094.g	GA2OX6 (GIBBERELLIN 2-OXIDASE 6)		1.05741	1.68651		1.32471
Lus10037816.g	GA2OX6 (GIBBERELLIN 2-OXIDASE 6)		1.65864	2.22904		1.4251
Lus10013069.g	GA2OX8 (GIBBERELLIN 2-OXIDASE 8)			1.17192		1.09186
Lus10029081.g	GA2OX8 (GIBBERELLIN 2-OXIDASE 8)			1.2975		1.29172	0.938216
Lus10023113.g	GA3OX1 (GIBBERELLIN 3-OXIDASE 1)		0.945635	1.69604		0.905279	0.750407
Lus10028731.g	GI (GIGANTEA)			-0.295991
Lus10027969.g	GID1B (GA INSENSITIVE DWARF1B)			1.09138		0.526461	0.615054
Lus10008189.g	GID1B (GA INSENSITIVE DWARF1B)			1.37172		1.0063	1.12783
Lus10039883.g	GOLDEN2-LIKE 1, GBFS PRO-RICH REGION-INTERACTING FACTOR 1	-1.35897	-2.43374	-3.78068		-2.42171	-1.34694
Lus10018649.g	GOLDEN2-LIKE 1, GBFS PRO-RICH REGION-INTERACTING FACTOR 1	-1.09853	-1.86656	-3.64278		-2.54425	-1.77622
Lus10033642.g	GOLDEN2-LIKE 1, GBFS PRO-RICH REGION-INTERACTING FACTOR 1		-1.20419	-1.91944		-1.44633
Lus10035496.g	GSH1 (GLUTAMATE-CYSTEINE LIGASE)			-0.162531
Lus10002001.g	GSH1 (GLUTAMATE-CYSTEINE LIGASE)			-0.148924
Lus10043337.g	HDA6 (HISTONE DEACETYLASE 6)		0.244997
Lus10017845.g	HISTONE DEACETYLASE 5			0.175237
Lus10034689.g	HISTONE DEACETYLASE 5			0.226866
Lus10032124.g	HLP1			-0.17913
Lus10014562.g	HLP1			-0.172797
Lus10007555.g	HOMOLOG OF YEAST YAF9 A, TBP-ASSOCIATED FACTOR 14B, GLIOMAS 41		0.191915	0.20084
Lus10017398.g	HUA2 (ENHANCER OF AG-4 2)			-0.324813
Lus10039636.g	HUMAN WDR5 HOMOLOG A			-0.226004
Lus10032542.g	INDUCER OF CBF EXPRESSION 1 , SCREAM		-0.221554	-0.453347		-0.371426	-0.231792
Lus10043199.g	INDUCER OF CBF EXPRESSION 1 , SCREAM			-0.264438		-0.247827
Lus10037290.g	JUMONJI 32, JUMONJI DOMAIN CONTAINING 5			0.460136
Lus10037885.g	LDL2 (LSD1-LIKE2)		-0.19579	-0.353571		-0.179112
Lus10012602.g	LHY (LATE ELONGATED HYPOCOTYL)		0.54546	1.01817		0.661327	0.47271
Lus10010100.g	LHY (LATE ELONGATED HYPOCOTYL)			1.04805		1.07663	0.71287
Lus10005134.g	LHY (LATE ELONGATED HYPOCOTYL)	0.412795	0.642171	1.14732		0.73453	0.505154
Lus10030183.g	LHY (LATE ELONGATED HYPOCOTYL)			1.26066		1.04795
Lus10032340.g	LIGHT-RESPONSE BTB 2, POZ/BTB CONTAININ G-PROTEIN 1			-0.202943
Lus10024723.g	LIGHT-RESPONSE BTB 2, POZ/BTB CONTAININ G-PROTEIN 1			0.174035
Lus10028744.g	LIGHT-RESPONSE BTB 2, POZ/BTB CONTAININ G-PROTEIN 1			0.240856			0.229881
Lus10005795.g	LIP1 (Light Insensitive Period1)			0.465794		0.37751
Lus10012593.g	LWD1/ATAN11 (LIGHT-REGULATED WD 1/ANTHOCYANIN11)			0.377906
Lus10035972.g	MEDIATOR 13, GRAND CENTRAL, MACCHI-BOU 2			0.429768
Lus10011192.g	MEDIATOR 16, SENSITIVE TO FREEZING 6		0.171667	0.224177
Lus10030864.g	METHYL-CPG-BINDING DOMAIN 9			0.328907
Lus10020264.g	myb family transcription factor			-0.861058
Lus10015369.g	MYB30 (MYB DOMAIN PROTEIN 30)		0.682741	1.75226		1.53472	1.06952
Lus10009944.g	NF-YA1 (NUCLEAR FACTOR Y, SUBUNIT A1)			0.388964
Lus10016411.g	NF-YA1 (NUCLEAR FACTOR Y, SUBUNIT A1)		0.301325	0.515755
Lus10030137.g	NF-YA1 (NUCLEAR FACTOR Y, SUBUNIT A1)			0.620806		0.664168	0.532088
Lus10001751.g	NF-YB3 (NUCLEAR FACTOR Y, SUBUNIT B3)	-0.602353	-1.10844	-1.27448		-0.672129
Lus10001177.g	NF-YB3 (NUCLEAR FACTOR Y, SUBUNIT B3)		-0.679596	-1.14795		-0.839873	-0.468353
Lus10004468.g	NF-YC9 (NUCLEAR FACTOR Y, SUBUNIT C9)			0.30692			0.351684
Lus10029939.g	NF-YC9 (NUCLEAR FACTOR Y, SUBUNIT C9)			0.418619		0.290593	0.291325
Lus10015846.g	NIGHT LIGHT-INDUCIBLE AND CLOCK-REGULATED 1		0.448473	0.639762		0.449171
Lus10024170.g	NIGHT LIGHT-INDUCIBLE AND CLOCK-REGULATED 2			0.649121		0.872722	0.514641
Lus10039553.g	NIGHT LIGHT-INDUCIBLE AND CLOCK-REGULATED 2	-0.585614				0.583277
Lus10030867.g	OVERLY TOLERANT TO SALT 1, UB-LIKE PROTEASE 1D		0.345299	0.49133		0.299254
Lus10031669.g	PGM (PHOSPHOGLUCOMUTASE)	-0.370652	-0.615338	-0.588747
Lus10027400.g	PGM (PHOSPHOGLUCOMUTASE)	-0.307136	-0.487769	-0.566738		-0.259602
Lus10007594.g	PHYA (PHYTOCHROME A)			0.350517
Lus10016911.g	PHYB (PHYTOCHROME B)			0.371619		0.278169	0.325792
Lus10037771.g	PHYB (PHYTOCHROME B)		0.306045	0.886288		0.665495	0.580243
Lus10006389.g	PHYC (phytochrome defective c)			-0.88312
Lus10012342.g	PHYC (phytochrome defective c)			-0.600414
Lus10013170.g	PHYTOCHROME-DEPENDENT LATE-FLOWERING			0.627351
Lus10007172.g	PIE1 (PHOTOPERIOD-INDEPENDENT EARLY FLOWERING 1)		0.315986	0.284345
Lus10029805.g	PIL6 (PHYTOCHROME INTERACTING FACTOR 3-LIKE 6)	-0.365054	-0.772418	-1.28706	-0.407364	-0.922002	-0.514638
Lus10026680.g	PLANT HOMOLOGOUS TO PARAFIBROMIN , CDC73					0.926723
Lus10021452.g	PNF (POUND-FOOLISH) or BLH8 (BEL1-LIKE HOMEODOMAIN 8)			0.365717		0.48816	0.359717
Lus10016110.g	PNF (POUND-FOOLISH) or BLH8 (BEL1-LIKE HOMEODOMAIN 8)		0.545861	0.595084
Lus10040256.g	PNF (POUND-FOOLISH) or BLH8 (BEL1-LIKE HOMEODOMAIN 8)		0.575247	0.897442		0.552699
Lus10004688.g	PNY (PENNYWISE) or RPL (REPLUMLESS)					0.590306
Lus10043295.g	PROTEIN ARGININE METHYLTRANSFERASE 10			-0.292868			-0.379127
Lus10019439.g	PROTEIN ARGININE METHYLTRANSFERASE 10						-0.275474
Lus10008879.g	PRR5 (PSEUDO-RESPONSE REGULATOR 5)			0.884668
Lus10032934.g	PRR5 (PSEUDO-RESPONSE REGULATOR 5)			0.669956		0.504418	0.467585
Lus10030991.g	RCD1 (RADICAL-INDUCED CELL DEATH1)			0.341759		0.267569	0.270294
Lus10017626.g	RGA1 (REPRESSOR OF GA1-3 1)			-0.350304		-0.324885
Lus10012554.g	RGL1 (RGA-LIKE 1)			0.912405		0.79763
Lus10018805.g	SAP30 FUNCTION-RELATED 1			0.256061
Lus10017506.g	SAP30 FUNCTION-RELATED 1			0.308571
Lus10028777.g	SAP30 FUNCTION-RELATED 1		0.376652	0.503329		0.282942
Lus10016051.g	SDG25 (SET DOMAIN PROTEIN 25)		-0.271202	-0.249879
Lus10015765.g	SEP3 (SEPALLATA3)	1.3122		1.56837
Lus10017482.g	SHL1 (short life)			0.320969
Lus10028801.g	SHL1 (short life)	0.282728		0.347103
Lus10041960.g	SHL1 (short life)			0.357808		0.241305
Lus10020369.g	SKB1 (SHK1 BINDING PROTEIN 1)			-0.214353			-0.201063
Lus10042637.g	SLY1 (SLEEPY1)			0.524787			0.373807
Lus10036542.g	SOC1 (SUPPRESSOR OF OVEREXPRESSION OF CONSTANS)	1.27712	1.81793	2.53188		1.25476	0.713953
Lus10041385.g	SOC1 (SUPPRESSOR OF OVEREXPRESSION OF CONSTANS)	1.42861	2.14196	2.88163	0.713353	1.45302	0.739669
Lus10036543.g	SOC1 (SUPPRESSOR OF OVEREXPRESSION OF CONSTANS)	1.19512	1.90704	3.33314	0.711918	2.13802	1.42611
Lus10019475.g	SPA3 (SPA1-RELATED 3)	-0.329583	-0.28763	-0.3428
Lus10015421.g	SPL3 (SQUAMOSA PROMOTER BINDING PROTEIN-LIKE 3)	0.896069	1.1933	2.18839		1.29232	0.995087
Lus10013999.g	SPL3 (SQUAMOSA PROMOTER BINDING PROTEIN-LIKE 3)	1.06364	1.66679	3.31072	0.603152	2.24708	1.64393
Lus10039846.g	SPL4 (SQUAMOSA PROMOTER BINDING PROTEIN-LIKE 4)			3.48771		3.25131	2.65841
Lus10018610.g	SPL5 (SQUAMOSA PROMOTER BINDING PROTEIN-LIKE 5)		0.836987	2.6267		2.37679	1.78972
Lus10012020.g	SPL9 (SQUAMOSA PROMOTER BINDING PROTEIN-LIKE 9)	0.294691	0.618656	0.983003	0.323965	0.688312	0.364347
Lus10021034.g	SPL9 (SQUAMOSA PROMOTER BINDING PROTEIN-LIKE 9)	0.401882	0.756128	1.28287	0.354246	0.880987	0.526741
Lus10016275.g	SPL9 (SQUAMOSA PROMOTER BINDING PROTEIN-LIKE 9)	0.484214	0.924819	1.56961	0.440605	1.0854	0.644796
Lus10023818.g	SPL9 (SQUAMOSA PROMOTER BINDING PROTEIN-LIKE 9)	0.483539	1.23785	1.88554	0.754307	1.402	0.647696
Lus10035390.g	SRO1 (SIMILAR TO RCD ONE 1)			0.302113		0.230676	0.161667
Lus10025579.g	STO (SALT TOLERANCE)			-0.263141
Lus10020506.g	SUCROSE SYNTHASE 4		0.484901	1.00841		0.809095	0.523509
Lus10036234.g	SUF4 (suppressor of FRIGIDA4)			-0.180729
Lus10035942.g	SVP (SHORT VEGETATIVE PHASE)			0.318193		0.298574	0.19495
Lus10034276.g	TEM2 or RAV2 (REGULATOR OF THE ATPASE OF THE VACUOLAR MEMBRANE)	0.637697		1.42221		0.784512	0.917378
Lus10019077.g	TOC1 (TIMING OF CAB EXPRESSION 1)		-0.402569	-0.482628		-0.395786
Lus10000566.g	TOC1 (TIMING OF CAB EXPRESSION 1)	0.315626		0.321084
Lus10023482.g	TOE1 or RAP2.7 (RELATED TO AP2.7)	-1.33737	-2.10066	-3.9653		-2.62793	-1.86464
Lus10040365.g	TOE1 or RAP2.7 (RELATED TO AP2.7)	-0.636044	-1.17676	-2.47101		-1.83497	-1.29425
Lus10001979.g	TOE1 or RAP2.7 (RELATED TO AP2.7)	-0.486768	-0.831201	-1.59797		-1.1112	-0.766769
Lus10036141.g	TOE1 or RAP2.7 (RELATED TO AP2.7)			0.394307		0.364581
Lus10018124.g	TOE1 or RAP2.7 (RELATED TO AP2.7)		0.548174	0.88659		0.617842
Lus10015055.g	TOE1 or RAP2.7 (RELATED TO AP2.7)		0.701431	0.912344		0.466538
Lus10019905.g	TOE1 or RAP2.7 (RELATED TO AP2.7)					0.303243
Lus10001951.g	TPL (TOPLESS)			0.327034
Lus10013548.g	UBP12 (UBIQUITIN-SPECIFIC PROTEASE 12)		0.350272	0.433186
Lus10042260.g	UDP-GLUCOSYL TRANSFERASE 87A2			-0.504537
Lus10039791.g	ULTRAPETALA1			-0.764848		-0.562139	-0.504026
Lus10039127.g	VARIANT IN METHYLATION 3, ORTHRUS 1			-0.211386
Lus10042869.g	VIN3 (VERNALIZATION INSENSITIVE 3)			0.321197
Lus10028170.g	VIN3 (VERNALIZATION INSENSITIVE 3)		0.262719	0.290954
Lus10021161.g	VIP4 (VERNALIZATION INDEPENDENCE 4)			0.146656
Lus10011205.g	VIP5 (VERNALIZATION INDEPENDENCE 5)			0.193324
Lus10005274.g	VOZ1 (VASCULAR PLANT ONE ZINC FINGER PROTEIN)			0.343716		0.276711
Lus10033657.g	VOZ1 (VASCULAR PLANT ONE ZINC FINGER PROTEIN)		0.224475	0.351416		0.212904
Lus10017700.g	VOZ1 (VASCULAR PLANT ONE ZINC FINGER PROTEIN)	0.243076	0.218099	0.428403			0.210304
Lus10009688.g	VRN1 (REDUCED VERNALIZATION RESPONSE 1)	-0.899108	-1.06734	-0.730226
Lus10016777.g	VRN1 (REDUCED VERNALIZATION RESPONSE 1)		0.234929	0.29977
Lus10012041.g	VRN1 (REDUCED VERNALIZATION RESPONSE 1)	0.182067	0.19952	0.30172
Lus10023843.g	VRN1 (REDUCED VERNALIZATION RESPONSE 1)		0.575992	0.743081		0.579196
Lus10014359.g	VRN1 (REDUCED VERNALIZATION RESPONSE 1)			0.832651		0.641018
Lus10027940.g	VRN1 (REDUCED VERNALIZATION RESPONSE 1)			0.962997		0.938817
Lus10038189.g	VRN1 (REDUCED VERNALIZATION RESPONSE 1)			1.01934		0.763631
Lus10026067.g	VRN1 (REDUCED VERNALIZATION RESPONSE 1)		0.716283	1.28843		0.830283
Lus10014528.g	VRN1 (REDUCED VERNALIZATION RESPONSE 1)		0.938395	1.33196		1.20386
Lus10017970.g	VRN1 (REDUCED VERNALIZATION RESPONSE 1)			1.33542		1.08997
Lus10019652.g	VRN1 (REDUCED VERNALIZATION RESPONSE 1)	0.700433	1.01964	1.39485		0.694414	0.375209
Lus10008529.g	VRN1 (REDUCED VERNALIZATION RESPONSE 1)		1.61077	1.6866		0.755536
Lus10020003.g	ZTL (ZEITLUPE)			-0.433577
Lus10015531.g	ZTL (ZEITLUPE)			-0.386955
Lus10031435.g	CRB (CHLOROPLAST RNA BINDING)	-1.4451	-1.73813	-2.69591		-1.25081	-0.95778
Lus10026429.g	AtGLDP1 (Arabidopsis thaliana glycine decarboxylase P-protein 1)	-0.934013	-1.32153	-1.64272	-0.387513	-0.708705	-0.321192
Lus10021115.g	fructose-1,6-bisphosphatase, putative / D-fructose-1,6-bisphosphate 1-phosphohydrolase, putative / FBPase, putative	-1.04908	-1.6079	-2.43416	-0.55882	-1.38508	-0.82626
Lus10017195.g	fructose-1,6-bisphosphatase, putative / D-fructose-1,6-bisphosphate 1-phosphohydrolase, putative / FBPase, putative	-0.976047	-1.60076	-2.56256	-0.624714	-1.58651	-0.9618
Lus10025676.g	NPQ4 (NONPHOTOCHEMICAL QUENCHING)	-1.66446	-2.38966	-3.25519	-0.725192	-1.59073	-0.865536
Lus10001769.g		-2.19927	-3.27648	-4.59594		-2.39667	-1.31947
Lus10027748.g	fructose-1,6-bisphosphatase, putative / D-fructose-1,6-bisphosphate 1-phosphohydrolase, putative / FBPase, putative	-1.21959	-1.95764	-3.1964	-0.738047	-1.97681	-1.23876
Lus10007837.g	CYP82C4	-1.24153	-1.98385	-2.5151	-0.742318	-1.27357	-0.531252
Lus10008673.g	ST2A (SULFOTRANSFERASE 2A)	-2.42131	-2.8915	-3.15479
Lus10042962.g	TCP12 (TCP DOMAIN PROTEIN 12)	2.48083	3.5675	4.5966	1.08667	2.11576	1.0291
Lus10001525.g	CRB (CHLOROPLAST RNA BINDING)	-1.16044	-1.61971	-2.39042		-1.22998	-0.770711
Lus10012243.g	GAPB (GLYCERALDEHYDE-3-PHOSPHATE DEHYDROGENASE B SUBUNIT)	-1.29514	-1.6348	-2.08228		-0.787139	-0.447479
Lus10016033.g	GAPB (GLYCERALDEHYDE-3-PHOSPHATE DEHYDROGENASE B SUBUNIT)	-1.00856	-1.50762	-1.94306	-0.499061	-0.934495	-0.435435
Lus10014224.g	unknown protein	-0.938686	-1.26079	-1.92957		-0.990885	-0.668781
Lus10024989.g	AtGLDP1 (Arabidopsis thaliana glycine decarboxylase P-protein 1)	-1.10627	-1.54253	-1.79212		-0.685856
Lus10042685.g	unknown protein	-0.895907	-1.39785	-2.12629	-0.501948	-1.23038	-0.728431
Lus10031744.g	PGK1 (PHOSPHOGLYCERATE KINASE 1)	-0.766057	-1.10253	-1.53936	-0.336473	-0.773305	-0.436832
Lus10001441.g	aminomethyltransferase, putative	-0.608322	-0.860688	-1.02568		-0.417362
Lus10039629.g	SHM1 (SERINE TRANSHYDROXYMETHYLTRANSFERASE 1)	-0.999033	-1.63864	-2.44155	-0.63961	-1.44252	-0.802911
Lus10039487.g	IAA14 (INDOLE-3-ACETIC ACID INDUCIBLE 14)	-2.13276	-2.28103	-3.55747		-1.42471	-1.27644
Lus10003640.g	aldehyde dehydrogenase 11A3	-1.41962	-2.45161	-4.10196	-1.03198	-2.68234	-1.65035
Lus10032465.g	TCP12 (TCP DOMAIN PROTEIN 12)	2.70874	3.3121	3.91738		1.20864	0.605284
Lus10031168.g	PGK1 (PHOSPHOGLYCERATE KINASE 1)	-0.749499	-1.12846	-1.53569	-0.378964	-0.786187	-0.407223
Lus10035545.g	fructose-1,6-bisphosphatase, putative / D-fructose-1,6-bisphosphate 1-phosphohydrolase, putative / FBPase, putative	-1.57943	-2.23645	-3.6408		-2.06137	-1.40435
Lus10008032.g	CRR6 (chlororespiratory reduction 6)	-1.6851	-2.52984	-3.65722		-1.97212	-1.12738
Lus10036288.g	aldehyde dehydrogenase 11A3	-1.27168	-2.08739	-3.33286	-0.815712	-2.06118	-1.24547
Lus10000674.g	PRK (PHOSPHORIBULOKINASE)	-0.913924	-1.51702	-2.50298	-0.603095	-1.58905	-0.985958
Lus10032233.g	invertase/pectin methylesterase inhibitor family protein	1.16404	1.46388	2.4665		1.30246	1.00263
Lus10014908.g	photosystem II 5 kD protein	-1.64765	-2.42859	-4.68724		-3.03959	-2.25865
Lus10006416.g	LHCA2	-0.684748	-1.04998	-1.53704	-0.365232	-0.852289	-0.487057
Lus10006411.g	SPL2 (SQUAMOSA PROMOTER BINDING PROTEIN-LIKE 2)	0.486054	0.770813	1.10501	0.284759	0.618955	0.334195
Lus10010200.g	HCF136	-0.684546	-1.04377	-1.56074	-0.359226	-0.876198	-0.516971
Lus10014694.g	NAD(P)-binding Rossmann-fold superfamily protein	-0.919464	-1.5429	-2.17791	-0.623441	-1.25844	-0.635004
Lus10011060.g	PRK (PHOSPHORIBULOKINASE)	-1.05199	-1.62161	-2.46664	-0.569619	-1.41464	-0.845025
Lus10033558.g	ribulose bisphosphate carboxylase small chain 3B / RuBisCO small subunit 3B (RBCS-3B) (ATS3B)	-0.862282	-1.46924	-2.15346	-0.606959	-1.29118	-0.68422
Lus10030090.g		-0.610684	-0.790213	-1.31434		-0.703653	-0.524124
Lus10011361.g	LHCA2	-0.651058	-1.11406	-1.52539	-0.463001	-0.874329	-0.411327
Lus10030873.g	oxidoreductase, zinc-binding dehydrogenase family protein	-0.650105	-1.22536	-1.83822	-0.57526	-1.18812	-0.612859
Lus10019990.g	protein kinase family protein	-1.44254	-1.93299	-2.86185		-1.41932	-0.928858
Lus10022632.g	vestitone reductase-related	-0.883787	-1.24086	-1.43678		-0.552994
Lus10013725.g	(S)-2-hydroxy-acid oxidase, peroxisomal, putative / glycolate oxidase, putative / short chain alpha-hydroxy acid oxidase, putative	-0.919515	-1.65898	-2.56819	-0.739466	-1.64868	-0.909209
Lus10023243.g	rhodanese-like domain-containing protein	-0.721804	-1.08913	-1.61155	-0.367326	-0.889745	-0.522419
Lus10040191.g	LHCB4.3 (light harvesting complex PSII)	-0.848461	-1.2142	-1.66268		-0.814218	-0.448481
Lus10009203.g	MES1 (METHYL ESTERASE 1)	-2.1865	-2.93795	-5.40969		-3.2232	-2.47175
Lus10015919.g	ribose 5-phosphate isomerase-related	-0.631586	-0.925776	-1.28717		-0.655585	-0.361395
Lus10005337.g	ribosomal protein L1 family protein	-0.532908	-0.924728	-1.55393	-0.39182	-1.02103	-0.629206
Lus10026321.g	binding / catalytic/ coenzyme binding	-0.80196	-0.967261	-0.916278
Lus10019771.g	PAP27 (PURPLE ACID PHOSPHATASE 27)	-1.88654	-2.79318	-5.18718		-3.30064	-2.394
Lus10016356.g	PAP24 (PURPLE ACID PHOSPHATASE 24)	-1.85795	-2.99729	-5.42327	-1.13934	-3.56532	-2.42598
Lus10004708.g	RCA (RUBISCO ACTIVASE)	-1.31119	-2.18148	-3.35213	-0.870288	-2.04095	-1.17066
Lus10029640.g	unknown protein	-0.647024	-0.98468	-1.35536	-0.337656	-0.708336	-0.37068
Lus10040925.g	COPT5	1.43448	1.2453			-1.10591	-0.916731
Lus10030087.g	NADP-dependent oxidoreductase, putative	-0.810945	-1.12588	-1.48958		-0.678637	-0.363698
Lus10041878.g	family II extracellular lipase 3 (EXL3)	-2.29564	-2.89385	-4.86608		-2.57045	-1.97224
Lus10022424.g	AGT (ALANINE:GLYOXYLATE AMINOTRANSFERASE)	-1.10003	-1.75068	-2.46214	-0.650649	-1.36212	-0.711469
Lus10002312.g	NDF1 (NDH-DEPENDENT CYCLIC ELECTRON FLOW 1)	-0.898615	-1.34725	-2.10394		-1.20532	-0.756687
Lus10010758.g	CYP82C2	-1.45827	-2.57224	-4.82016	-1.11396	-3.36189	-2.24793
Lus10027359.g	PSBTN (photosystem II subunit T)	-1.43147	-2.21921	-3.54763		-2.11616	-1.32842
Lus10018521.g	PETC (PHOTOSYNTHETIC ELECTRON TRANSFER C)	-0.601184	-0.91369	-1.32489		-0.723705	-0.411198
Lus10026542.g	unknown protein	-0.631964	-0.925906	-1.08675		-0.454791
Lus10031379.g		-2.03142	-2.81791	-3.81933		-1.78791
Lus10010412.g	membrane protein, putative	-0.882384	-1.19217	-1.63987		-0.757482	-0.447692
Lus10042934.g	PCK1 (PHOSPHOENOLPYRUVATE CARBOXYKINASE 1)	0.980441	1.10192	1.52049		0.540053	0.418576
Lus10001653.g	RPE	-0.655994	-1.07722	-1.7274	-0.421228	-1.0714	-0.650176
Lus10008971.g	unknown protein	-2.11744	-2.67148	-3.56425		-1.44681
Lus10032956.g	fructose-bisphosphate aldolase, putative	-2.84406	-2.58995	-5.83101		-2.98696	-3.24106
Lus10027616.g	DNAJ heat shock N-terminal domain-containing protein	-0.924801	-1.61861	-2.2215	-0.693804	-1.2967	-0.602898
Lus10016109.g		-1.36579	-2.22291	-2.90326	-0.857119	-1.53747
Lus10041039.g	ATP synthase family	-0.73897	-1.17974	-1.76631	-0.44077	-1.02734	-0.586571
Lus10022260.g	MDAR4 (MONODEHYDROASCORBATE REDUCTASE 4)	-0.588373	-0.761212	-0.992247		-0.403874
Lus10030719.g	oxygen-evolving complex-related	-0.869723	-1.26525	-1.82994		-0.960216	-0.564691
Lus10012591.g	GAPA-2 (GLYCERALDEHYDE 3-PHOSPHATE DEHYDROGENASE A SUBUNIT 2)	-0.709721	-1.23534	-1.80826	-0.525614	-1.09854	-0.572927
Lus10029979.g	thylakoid lumen 18.3 kDa protein	-0.619983	-0.992497	-1.59234	-0.372514	-0.972353	-0.599839
Lus10002560.g	DiT1 (dicarboxylate transporter 1)	-0.521775	-0.52935	-0.923054		-0.401279	-0.393704
Lus10017961.g	CYP71A25	-1.34752	-1.99861	-2.71705		-1.36953	-0.718447
Lus10006356.g	ATTPS-CIN (terpene synthase-like sequence-1,8-cineole)	-1.20188	-1.60685	-2.51781		-1.31594	-0.910963
Lus10007429.g	NDH-dependent cyclic electron flow 1	-1.61688	-2.43491	-3.819		-2.20212	-1.38409
Lus10033187.g	AP3 (APETALA 3)	0.889901	1.4742	2.52463	0.584294	1.63473	1.05044
Lus10040275.g	RCA (RUBISCO ACTIVASE)	-1.25467	-2.14243	-3.28106	-0.887763	-2.0264	-1.13863
Lus10016783.g	PSBO2 (PHOTOSYSTEM II SUBUNIT O-2)	-0.554602	-0.931407	-1.29182	-0.376805	-0.737218	-0.360412
Lus10023142.g	CYP79B2	-1.95475	-2.73361	-5.20868		-3.25393	-2.47508
Lus10041502.g	GAPA-2 (GLYCERALDEHYDE 3-PHOSPHATE DEHYDROGENASE A SUBUNIT 2)	-0.805759	-1.36384	-2.00287	-0.558076	-1.19711	-0.639034
Lus10009172.g	RBCS1A (RIBULOSE BISPHOSPHATE CARBOXYLASE SMALL CHAIN 1A)	-1.0567	-1.74741	-2.61273	-0.690716	-1.55603	-0.865317
Lus10041036.g	protease inhibitor/seed storage/lipid transfer protein (LTP) family protein	-1.23858	-1.83875	-2.8888		-1.65021	-1.05005
Lus10023128.g	FAD5 (FATTY ACID DESATURASE 5)	-2.14842	-2.41583	-4.63168		-2.48326	-2.21585
Lus10041966.g	PSAG (PHOTOSYSTEM I SUBUNIT G)	-1.65727	-2.28816	-4.67454		-3.01727	-2.38638
Lus10003157.g	ENH1 (enhancer of sos3-1)	-0.945908	-1.27244	-1.67452		-0.728608
Lus10023515.g	PIP2	0.694044	0.996258	1.61642		0.922379	0.620165
Lus10042074.g	antiporter/ drug transporter	-0.523128	-0.600644	-0.87278		-0.349651	-0.272135
Lus10037159.g	oxygen evolving enhancer 3 (PsbQ) family protein	-1.14015	-1.80101	-3.07174		-1.93159	-1.27073
Lus10017597.g	ribulose bisphosphate carboxylase small chain 3B / RuBisCO small subunit 3B (RBCS-3B) (ATS3B)	-0.979475	-1.54966	-2.36308	-0.570182	-1.38361	-0.813428
Lus10013403.g	binding / protein binding	-0.690303	-1.12536	-1.40182	-0.435055	-0.711518
Lus10017401.g	HCF136	-0.734632	-1.20503	-1.82948	-0.470395	-1.09485	-0.624457
Lus10003328.g	vestitone reductase-related	-0.926306	-1.39128	-1.72364		-0.797329
Lus10009710.g	AGT (ALANINE:GLYOXYLATE AMINOTRANSFERASE)	-0.931017	-1.47062	-2.09489	-0.5396	-1.16387	-0.624273
Lus10010322.g	binding / protein binding	-0.7206	-0.989582	-1.39058		-0.669983	-0.401001
Lus10012452.g	ATPD (ATP SYNTHASE DELTA-SUBUNIT GENE)	-0.658428	-1.12802	-1.74963	-0.469592	-1.0912	-0.621605
Lus10010671.g	NDH-dependent cyclic electron flow 1	-1.0627	-2.04477	-2.98561	-0.98207	-1.92291	-0.94084
Lus10018273.g	PSAF (photosystem I subunit F)	-0.760838	-1.21157	-1.74336	-0.450732	-0.982517	-0.531785
Lus10020508.g	ATPD (ATP SYNTHASE DELTA-SUBUNIT GENE)	-0.67825	-1.10519	-1.66356	-0.426945	-0.985314	-0.55837
Lus10001645.g	NDF6 (NDH DEPENDENT FLOW 6)	-1.05715	-1.71343	-2.46327	-0.656279	-1.40612	-0.749838
Lus10029064.g	GSA2 (glutamate-1-semialdehyde 2,1-aminomutase 2)	-0.506905	-0.883818	-1.44089	-0.376913	-0.933985	-0.557072
Lus10031960.g	AP3 (APETALA 3)	0.925579	1.21367	1.71086		0.785281	0.49719
Lus10006499.g	senescence-associated protein-related	0.602294	0.766196	1.26201		0.659721	0.495818
Lus10006188.g	ATP synthase family	-0.685398	-1.13239	-1.65645	-0.446993	-0.97105	-0.524058
Lus10040511.g	unknown protein	-0.972733	-1.45089	-2.38952		-1.41679	-0.938638
Lus10043342.g	ATRABE1B (ARABIDOPSIS RAB GTPASE HOMOLOG E1B)	-0.507835	-0.881055	-1.49458	-0.37322	-0.986747	-0.613526
Lus10007308.g		-0.600883	-0.689521	-0.71927
Lus10011003.g	transferase family protein	-2.70712	-2.34872	-4.30339			-1.95467
Lus10016502.g	PTAC16 (PLASTID TRANSCRIPTIONALLY ACTIVE 16)	-0.611516	-0.955695	-1.44659	-0.344179	-0.835078	-0.490898
Lus10008780.g	CA1 (CARBONIC ANHYDRASE 1)	-2.30802	-2.91517	-5.08516		-2.77714	-2.16999
Lus10004151.g	ATGSTF9 (GLUTATHIONE S-TRANSFERASE PHI 9)	-0.912566	-1.42739	-2.01426		-1.10169	-0.586875
Lus10028299.g	LHCB4.3 (light harvesting complex PSII)	-0.871999	-1.47229	-1.95059	-0.600296	-1.07859	-0.478295
Lus10027966.g	CAB1 (CHLOROPHYLL A/B BINDING PROTEIN 1)	-1.46168	-1.96764	-2.96199		-1.50031	-0.994349
Lus10028261.g	SBPASE (sedoheptulose-bisphosphatase)	-0.790659	-1.34601	-1.84417	-0.555348	-1.05351	-0.498162
Lus10010555.g	P-P-bond-hydrolysis-driven protein transmembrane transporter	-0.577214	-0.814851	-1.3322		-0.754985	-0.517347
Lus10007012.g		-1.0626	-1.32325	-2.13217		-1.06956	-0.808919
Lus10024125.g	proline-rich family protein	-0.867059	-1.3907	-1.83618	-0.523644	-0.969122	-0.445478
Lus10001644.g	LHCA4 (LIGHT-HARVESTING CHLOROPHYLL-PROTEIN COMPLEX I SUBUNIT A4)	-0.66772	-1.07981	-1.64186	-0.412087	-0.974137	-0.56205
Lus10039589.g	ribosomal protein L1 family protein	-0.542291	-0.930361	-1.51462	-0.38807	-0.972327	-0.584257
Lus10028609.g	phosphoribulokinase/uridine kinase-related	-0.743135	-1.24488	-1.86867	-0.501745	-1.12554	-0.623791
Lus10011873.g	EGY2	-0.643764	-1.2369	-1.98979	-0.593133	-1.34603	-0.752893
Lus10022163.g	HCT (HYDROXYCINNAMOYL-COA SHIKIMATE/QUINATE HYDROXYCINNAMOYL TRANSFERASE)	-0.431613	-0.314507	-0.464475
Lus10034572.g	VAR1 (VARIEGATED 1)	-0.552107	-0.811324	-1.27236		-0.720258	-0.461041
Lus10019639.g	myb family transcription factor	0.693252	0.958431	1.19933		0.506076
Lus10043306.g		-0.433545	-0.791576	-1.28658	-0.35803	-0.85303	-0.495
Lus10026006.g	pentatricopeptide (PPR) repeat-containing protein	-1.08841	-1.74527	-3.41655		-2.32814	-1.67128
Lus10015142.g	unknown protein	-1.77514	-2.58366	-3.29109		-1.51595
Lus10029966.g	sugar transporter, putative	0.778536	0.440642	1.1753		0.396769	0.734662
Lus10012297.g	LHCA3	-0.605056	-0.939233	-1.16447		-0.559417
Lus10042429.g	PGLP1 (2-PHOSPHOGLYCOLATE PHOSPHATASE 1)	-1.12273	-1.76731	-2.88192		-1.75919	-1.11461
Lus10008191.g	CAB3 (CHLOROPHYLL A/B BINDING PROTEIN 3)	-0.956086	-1.3733	-1.93489		-0.978799	-0.561584
Lus10006710.g	PGR5-LIKE A	-0.454744	-0.700914	-0.951505		-0.496761	-0.25059
Lus10030615.g	oxidoreductase, zinc-binding dehydrogenase family protein	-0.821894	-1.45249	-2.2459	-0.630597	-1.42401	-0.793412
Lus10011316.g	unknown protein	-0.80276	-1.45252	-2.46173	-0.649763	-1.65897	-1.00921
Lus10014669.g	CSP41A (CHLOROPLAST STEM-LOOP BINDING PROTEIN OF 41 KDA)	-1.04022	-1.92301	-3.0067	-0.882792	-1.96648	-1.08369
Lus10028469.g	LBD40 (LOB DOMAIN-CONTAINING PROTEIN 40)	0.995617	1.07815	1.94203		0.946414	0.863883
Lus10021662.g	NDF6 (NDH DEPENDENT FLOW 6)	-1.64256	-2.24481	-3.83074		-2.18818	-1.58593
Lus10008432.g	glycosyl hydrolase family 3 protein	0.405068	0.309643	0.532152			0.222509
Lus10017536.g	CAAX amino terminal protease family protein	-0.512445	-0.516571	-0.808703		-0.296258	-0.292132
Lus10015302.g	CHLI2 (MAGNESIUM CHELATASE I2)	-0.518002	-0.934261	-1.49338	-0.416259	-0.975377	-0.559118
Lus10015288.g	ACD1-LIKE (ACD1-LIKE)	-0.482377	-0.789386	-1.08032	-0.307009	-0.597943	-0.290933
Lus10004326.g	SCO1 (SNOWY COTYLEDON 1)	-0.548255	-1.01598	-1.60327	-0.467727	-1.05502	-0.587289
Lus10011764.g	unknown protein	-0.551221	-0.88424	-1.21613	-0.33302	-0.664909	-0.331889
Lus10035374.g	glycine cleavage system H protein, mitochondrial, putative	-0.709479	-1.24941	-1.90262	-0.539929	-1.19314	-0.653214
Lus10002315.g	unknown protein	-0.558888	-0.819439	-1.18792		-0.629035	-0.368484
Lus10001624.g	aminomethyltransferase, putative	-0.450525	-0.731051	-0.825071	-0.280527	-0.374546
Lus10014787.g	NDPK2 (NUCLEOSIDE DIPHOSPHATE KINASE 2)	-0.453028	-0.686957	-0.927629		-0.474601	-0.240673
Lus10003196.g	ATCSLG3	0.741673	0.715763	1.1914		0.44973	0.47564
Lus10043445.g	UDP-glucoronosyl/UDP-glucosyl transferase family protein	1.44062	1.37972			-0.992505	-0.931602
Lus10037895.g	TIP4	0.765363	1.06507	1.92547		1.16011	0.860405
Lus10025415.g	ACD1-LIKE (ACD1-LIKE)	-0.597441	-1.01904	-1.33488	-0.421602	-0.737444	-0.315842
Lus10019793.g	hydroxypyruvate reductase	-0.928595	-1.65937	-2.3807	-0.73078	-1.4521	-0.721323
Lus10005720.g		-0.618807	-0.902341	-1.34819		-0.729378	-0.445844
Lus10027871.g	SEP1 (STRESS ENHANCED PROTEIN 1)	-0.724403	-1.25871	-1.61836	-0.534312	-0.893956	-0.359643
Lus10039468.g	ferredoxin thioredoxin reductase catalytic beta chain family protein	-0.460995	-0.626146	-0.905919		-0.444924	-0.279773
Lus10038788.g		-0.594538	-0.965003	-1.62556	-0.370466	-1.03102	-0.660556
Lus10031544.g	MAPKKK18	-0.876899	-1.1456	-1.65536		-0.778465	-0.509763
Lus10043229.g	emb2726 (embryo defective 2726)	-0.602831	-1.07121	-1.79901	-0.468381	-1.19618	-0.7278
Lus10035839.g	oxygen evolving enhancer 3 (PsbQ) family protein	-0.935176	-1.6522	-2.65915	-0.717022	-1.72398	-1.00695
Lus10008718.g	APX4 (ASCORBATE PEROXIDASE 4)	-0.73878	-1.37825	-2.01362	-0.639474	-1.27484	-0.635361
Lus10027050.g	Rhodanese/Cell cycle control phosphatase superfamily protein	-0.439495	-0.609878	-0.80559		-0.366095
Lus10011087.g	unknown protein	-0.643182	-0.87447	-1.02632		-0.383136
Lus10005388.g	proline-rich family protein	-0.634144	-0.962172	-1.33586		-0.701711	-0.373683
Lus10027778.g	transferase family protein	0.947737	1.09353	1.76721		0.819473	0.673675
Lus10035346.g	thylakoid lumen 18.3 kDa protein	-0.66861	-1.01264	-1.61019		-0.941578	-0.597544
Lus10019206.g	CR88	-0.451713	-0.69952	-1.26431		-0.812599	-0.564791
Lus10027371.g	emb2738 (embryo defective 2738)	-0.518478	-0.864242	-1.48254	-0.345764	-0.964063	-0.618299
Lus10011174.g	unknown protein	1.28666	1.43251	1.89437		0.607717
Lus10030646.g	MLP423 (MLP-LIKE PROTEIN 423)	-0.955418	-1.3616	-1.62941		-0.67399
Lus10012459.g	PMDH1 (PEROXISOMAL NAD-MALATE DEHYDROGENASE 1)	-0.695269	-1.13694	-1.3956	-0.441666	-0.700329
Lus10040550.g	methyltransferase	-0.417296	-0.613046	-1.01005		-0.592752	-0.397001
Lus10008594.g	CAB1 (CHLOROPHYLL A/B BINDING PROTEIN 1)	-0.862581	-1.40355	-1.91215	-0.540966	-1.04957	-0.508606
Lus10024659.g	phosphoglycerate/bisphosphoglycerate mutase family protein	-0.710065	-0.979829	-1.59026		-0.8802	-0.610436
Lus10037265.g	33 kDa ribonucleoprotein, chloroplast, putative / RNA-binding protein cp33, putative	-0.627315	-0.980973	-1.76765		-1.14033	-0.786674
Lus10036595.g	translation initiation factor 3 (IF-3) family protein	-0.396681	-0.668183	-1.05949	-0.271502	-0.662813	-0.391311
Lus10024959.g	photosystem II reaction center PSB28 protein	-0.765386	-1.13512	-1.69775		-0.932367	-0.562634
Lus10000867.g	CaS (Calcium sensing receptor)	-0.468491	-0.703902	-0.958865		-0.490373	-0.254963
Lus10006191.g	protease inhibitor/seed storage/lipid transfer protein (LTP) family protein	-1.91079	-2.66556	-4.19669		-2.2859	-1.53113
Lus10041171.g	protein kinase family protein / peptidoglycan-binding LysM domain-containing protein	-0.856217	-1.40425	-2.03347		-1.17725	-0.629218
Lus10033237.g	IQD18 (IQ-domain 18)	0.721148	0.94207	2.30552		1.58437	1.36345
Lus10020698.g	ATIREG3 (IRON-REGULATED PROTEIN 3)	-0.363034	-0.61418	-0.976605	-0.251145	-0.613571	-0.362426
Lus10008990.g	peptidyl-prolyl cis-trans isomerase cyclophilin-type family protein	-0.637755	-1.18721	-1.93228	-0.549455	-1.29453	-0.745073
Lus10003373.g	peroxiredoxin type 2, putative	-0.540767	-0.764781	-1.14951		-0.608744	-0.38473
Lus10004269.g	unknown protein	-0.512992	-0.75867	-0.9668		-0.453809
Lus10026141.g	epoxide hydrolase, putative	0.339562	0.396633	0.69951		0.359948	0.302877
Lus10032504.g	peptide methionine sulfoxide reductase, putative	-0.504508	-0.719091	-1.00776		-0.503251	-0.288667
Lus10042657.g	LHCA5	-0.703708	-1.1821	-2.06786	-0.478387	-1.36415	-0.88576
Lus10012617.g	unknown protein	-0.549946	-0.888	-1.20495		-0.655005	-0.316952
Lus10041257.g	cysteine proteinase inhibitor-related	3.41897	3.20157	4.22279
Lus10018910.g	phosphoribulokinase/uridine kinase-related	-0.516501	-0.894902	-1.28384	-0.378401	-0.767342	-0.38894
Lus10020553.g	phosphoglycerate/bisphosphoglycerate mutase family protein	-0.62952	-0.804192	-1.16021		-0.530689	-0.356016
Lus10034016.g	GS2 (GLUTAMINE SYNTHETASE 2)	-0.558782	-0.895178	-1.38952		-0.830737	-0.494341
Lus10028969.g	thylakoid lumenal 17.9 kDa protein, chloroplast	-0.665898	-1.04534	-1.55373		-0.887831	-0.508394
Lus10039912.g	LHCA6	-0.621703	-1.12308	-1.7318	-0.501377	-1.1101	-0.608724
Lus10006931.g	CSP41A (CHLOROPLAST STEM-LOOP BINDING PROTEIN OF 41 KDA)	-0.984843	-1.82313	-2.83262	-0.838289	-1.84778	-1.00949
Lus10028451.g	FNR1 (FERREDOXIN-NADP(+)-OXIDOREDUCTASE 1)	-0.53186	-0.868092	-1.20819	-0.336233	-0.676331	-0.340099
Lus10041508.g	TT4 (TRANSPARENT TESTA 4)	-1.77713	-2.25942	-2.33437
Lus10015279.g	LTP3 (LIPID TRANSFER PROTEIN 3)	1.54006	1.68589	3.63823		2.09817	1.95234
Lus10023063.g	unknown protein	-0.481906	-0.821887	-1.31105	-0.339981	-0.829143	-0.489162
Lus10039701.g	BAM5 (BETA-AMYLASE 5)	0.868457	1.27964	2.31356		1.44511	1.03392
Lus10041346.g	RPL9 (RIBOSOMAL PROTEIN L9)	-0.50406	-0.91658	-1.67207	-0.41252	-1.16801	-0.755492
Lus10021627.g	RPE	-0.56833	-0.878194	-1.36514		-0.796813	-0.486948
Lus10039040.g	CYP97B3	-0.385097	-0.6167	-0.861486		-0.47639	-0.244786
Lus10014182.g	4-alpha-hydroxytetrahydrobiopterin dehydratase	-0.516066	-0.924183	-1.52365	-0.408118	-1.00759	-0.59947
Lus10018080.g	antiporter/ drug transporter	-0.353384	-0.544588	-0.693254		-0.33987
Lus10028310.g	aldose 1-epimerase family protein	-0.421582	-0.67242	-0.874975		-0.453393
Lus10013997.g	(DRM1) dormancy-associated protein-like 1	2.52725	1.96682	4.60975		2.0825	2.64293
Lus10040768.g	PTAC16 (PLASTID TRANSCRIPTIONALLY ACTIVE 16)	-0.772001	-1.18009	-1.81649		-1.04449	-0.636397
Lus10035055.g	TCP12 (TCP DOMAIN PROTEIN 12)	5.26246	6.66492	8.03714	1.40246	2.77468	1.37222
Lus10041904.g	FNR1 (FERREDOXIN-NADP(+)-OXIDOREDUCTASE 1)	-0.608103	-0.907001	-1.25082		-0.642718	-0.34382
Lus10036622.g	oxygen evolving enhancer 3 (PsbQ) family protein	-0.867625	-1.49055	-2.1893	-0.622927	-1.32168	-0.698748
Lus10037825.g	mtLPD1 (mitochondrial lipoamide dehydrogenase 1)	-0.366319	-0.342609	-0.474227
Lus10027545.g	ABC transporter family protein	0.490912	0.784875	1.18774		0.696824	0.402861
Lus10028580.g	fructose-1,6-bisphosphatase, putative / D-fructose-1,6-bisphosphate 1-phosphohydrolase, putative / FBPase, putative	-2.20755	-2.10242	-3.54953
Lus10040657.g	NDA1 (ALTERNATIVE NAD(P)H DEHYDROGENASE 1)	-1.72253	-2.41588	-3.49049		-1.76796
Lus10034171.g	OVA2 (ovule abortion 2)	-0.34473	-0.526666	-0.851253		-0.506523	-0.324588
Lus10025865.g	fimbrin-like protein, putative	-0.30407	-0.382118	-0.727413		-0.423343	-0.345295
Lus10038795.g	emb2768 (EMBRYO DEFECTIVE 2768)	-0.418036	-0.725289	-0.905013	-0.307253	-0.486977
Lus10022406.g	emb1796 (embryo defective 1796)	-0.31333	-0.375574	-0.661779		-0.348448	-0.286205
Lus10002821.g	SEP1 (STRESS ENHANCED PROTEIN 1)	-0.695805	-1.12655	-1.36512		-0.669313
Lus10026924.g	ATCNGC14	-1.70794	-1.43337	-1.04344
Lus10024094.g	unknown protein	-0.57921	-0.794146	-1.20844		-0.629229	-0.414293
Lus10013978.g	APE2 (ACCLIMATION OF PHOTOSYNTHESIS TO ENVIRONMENT 2)	-0.616916	-1.00683	-1.09376		-0.476841
Lus10024644.g	CYP86A7	-1.99811	-1.91191	-3.47196		-1.47385	-1.56005
Lus10022246.g	DNAJ heat shock N-terminal domain-containing protein	1.02172	1.14496	2.05812		1.0364	0.913162
Lus10012137.g	membrane protein, putative	-0.616387	-0.812848	-0.941946		-0.325559
Lus10022479.g	PSBO2 (PHOTOSYSTEM II SUBUNIT O-2)	-0.490152	-0.88859	-1.23511	-0.398438	-0.744962	-0.346524
Lus10034205.g	GSA2 (glutamate-1-semialdehyde 2,1-aminomutase 2)	-0.452866	-0.815096	-1.31781	-0.362231	-0.864944	-0.502713
Lus10001115.g	GS2 (GLUTAMINE SYNTHETASE 2)	-0.535354	-0.935501	-1.26059	-0.400146	-0.725232	-0.325086
Lus10026029.g	unknown protein	-0.628219	-0.953287	-1.63145		-1.00323	-0.678164
Lus10029559.g	SHM1 (SERINE TRANSHYDROXYMETHYLTRANSFERASE 1)	-0.680835	-1.15022	-1.70462	-0.469387	-1.02378	-0.554395
Lus10012905.g	GATB (GLU-ADT SUBUNIT B)	-0.480326	-0.750188	-1.33812		-0.857799	-0.587936
Lus10010175.g	SDE3 (SILENCING DEFECTIVE)	0.543244	0.323825	0.533938
Lus10010112.g	unknown protein	-0.630562	-1.11351	-1.60332	-0.482944	-0.972755	-0.489811
Lus10030614.g	carbonic anhydrase, putative / carbonate dehydratase, putative	-1.20214	-1.591	-1.99981		-0.797666
Lus10033034.g	haloacid dehalogenase-like hydrolase family protein	-0.557732	-1.09056	-1.70107	-0.532832	-1.14334	-0.610505
Lus10042179.g	unknown protein	-0.534919	-0.888116	-0.95398		-0.419061
Lus10041625.g	unknown protein	-0.542485	-0.797061	-1.18918		-0.646698	-0.392121
Lus10036613.g	FAD6 (FATTY ACID DESATURASE 6)	-0.390015	-0.60706	-0.860383		-0.470368	-0.253323
Lus10038253.g	PIFI (post-illumination chlorophyll fluorescence increase)	-0.472534	-0.66797	-0.902675		-0.430141
Lus10003849.g	PSAN	-0.578013	-1.04456	-1.35818	-0.466542	-0.780164	-0.313622
Lus10013448.g	FTRA2 (ferredoxin/thioredoxin reductase subunit A (variable subunit) 2)	-0.596874	-0.868664	-1.2406		-0.643729	-0.371938
Lus10014043.g	DNA binding	1.07645	0.742601	1.65332		0.576866	0.910717
Lus10018749.g	agenet domain-containing protein	0.577457	0.678447	1.03364		0.456182	0.355192
Lus10042492.g		-0.550801	-0.66056	-0.954029		-0.403227	-0.293469
Lus10022235.g	CA1 (CARBONIC ANHYDRASE 1)	-1.79169	-2.60057	-4.76073		-2.96904	-2.16015
Lus10037912.g	PCB2 (PALE-GREEN AND CHLOROPHYLL B REDUCED 2)	-0.781896	-1.23845	-1.90457		-1.12268	-0.666123
Lus10035814.g	translation initiation factor 3 (IF-3) family protein	-0.366702	-0.612603	-1.00161	-0.245901	-0.634909	-0.389009
Lus10013829.g	unknown protein	-0.789078	-1.24064	-1.68287		-0.893794	-0.442229
Lus10026221.g	plastid-lipid associated protein PAP-related / fibrillin-related	-0.878218	-1.06963	-1.65846		-0.780238	-0.588828
Lus10033572.g	Plant protein of unknown function (DUF827)	-0.491269	-0.71795	-1.21592		-0.724646	-0.497965
Lus10002349.g	ENH1 (enhancer of sos3-1)	-0.696734	-1.21869	-1.74453	-0.521954	-1.0478	-0.525842
Lus10019732.g	cinnamyl-alcohol dehydrogenase, putative (CAD)	-1.39088	-2.41471	-4.61195		-3.22107	-2.19724
Lus10035354.g	sugar transporter, putative	0.564904		0.717568			0.44681
Lus10022257.g	PPT2 (PHOSPHOENOLPYRUVATE (PEP)/PHOSPHATE TRANSLOCATOR 2)	-0.531417	-0.664712	-0.932487		-0.40107
Lus10031785.g	catalytic	0.645726	0.481688	1.1814		0.535674	0.699712
Lus10010904.g	unknown protein	-0.898092	-1.23553	-1.90899		-1.0109	-0.673463
Lus10040228.g	SBPASE (sedoheptulose-bisphosphatase)	-0.688713	-1.17818	-1.61687	-0.489463	-0.928157	-0.438694
Lus10005624.g	CDSP32 (CHLOROPLASTIC DROUGHT-INDUCED STRESS PROTEIN OF 32 KD)	-0.664584	-1.05944	-1.65613		-0.99155	-0.596693
Lus10035819.g	unknown protein	0.418913	0.305816	0.564507			0.25869
Lus10014535.g	FDH (FORMATE DEHYDROGENASE)	0.516153	0.572188	1.18907		0.672921	0.616886
Lus10034513.g	APS2	-0.397183	-0.588067	-1.01131		-0.614131	-0.423247
Lus10017245.g	CDSP32 (CHLOROPLASTIC DROUGHT-INDUCED STRESS PROTEIN OF 32 KD)	-0.587063	-1.08909	-1.66817	-0.502022	-1.08111	-0.579084
Lus10010943.g	UGT85A1	-1.73149	-2.57602	-3.81403		-2.08254
Lus10036189.g	unknown protein	0.483019	0.484134	0.730127		0.247108	0.245993
Lus10002084.g	PSAN	-0.66734	-1.05695	-1.39384		-0.726496
Lus10031137.g	DNA photolyase	-0.415957	-0.424489	-0.38218
Lus10009619.g	peptidyl-prolyl cis-trans isomerase cyclophilin-type family protein	-0.770541	-1.38174	-2.2755	-0.611195	-1.50496	-0.893764
Lus10010066.g	CYP83B1 (CYTOCHROME P450 MONOOXYGENASE 83B1)	-0.976996	-1.73992	-3.7031	-0.762926	-2.7261	-1.96318
Lus10007362.g	CAB1 (CHLOROPHYLL A/B BINDING PROTEIN 1)	-2.03159	-2.44357	-4.31766		-2.28607	-1.87409
Lus10024153.g		-0.730231	-1.17682	-1.5036		-0.773371
Lus10011514.g	binding / ubiquitin-protein ligase	-0.305534	-0.445039	-0.48453		-0.178996
Lus10037357.g	CPHSC70-2EAT SHOCK PROTEIN 70-2 (CHLOROPLAST HEAT SHOCK PROTEIN 70-2)	-0.79656	-1.42555	-1.93892	-0.628992	-1.14236	-0.513372
Lus10027829.g	pentatricopeptide (PPR) repeat-containing protein	-0.378716	-0.653674	-1.00066	-0.274959	-0.621948	-0.34699
Lus10009609.g	CaS (Calcium sensing receptor)	-0.421075	-0.704501	-0.995574		-0.574498	-0.291073
Lus10043444.g	ATX1 (ARABIDOPSIS HOMOLOG OF ANTI-OXIDANT 1)	0.923757	0.688285	-0.565676		-1.48943	-1.25396
Lus10019226.g	PDF2.1	0.73018	0.971412	1.70545		0.975275	0.734042
Lus10020501.g	PMDH2 (peroxisomal NAD-malate dehydrogenase 2)	-0.84524	-1.67135	-2.63264	-0.826108	-1.7874	-0.961289
Lus10042720.g	NPQ4 (NONPHOTOCHEMICAL QUENCHING)	-0.92001	-1.29613	-1.82248		-0.90247	-0.526354
Lus10036843.g	CR88	-0.435694	-0.704452	-1.2604		-0.824704	-0.555947
Lus10042048.g	NTRC (NADPH-DEPENDENT THIOREDOXIN REDUCTASE C)	-0.397206	-0.679712	-1.10696	-0.282506	-0.709755	-0.42725
Lus10019676.g	heavy-metal-associated domain-containing protein / copper chaperone (CCH)-related	1.40258	1.89155	2.87228		1.46969	0.980723
Lus10016074.g	LHCA3	-0.594562	-0.838561	-1.10308		-0.508522
Lus10038638.g	PCB2 (PALE-GREEN AND CHLOROPHYLL B REDUCED 2)	-0.628106	-1.20665	-1.63324	-0.578544	-1.00513	-0.426591
Lus10005947.g	hydroxyproline-rich glycoprotein family protein	-0.361508	-0.651896	-0.83364	-0.290388	-0.472132
Lus10031701.g	unknown protein	2.1322		2.1939	-1.33629		1.39799
Lus10019395.g	HCF101 (HIGH-CHLOROPHYLL-FLUORESCENCE 101)	-0.568427	-0.981512	-1.38493	-0.413085	-0.816502	-0.403416
Lus10011400.g	pectate lyase family protein	-0.78505	-0.695177	-0.95145
Lus10041946.g	ATRABE1B (ARABIDOPSIS RAB GTPASE HOMOLOG E1B)	-0.451119	-0.850327	-1.32787	-0.399208	-0.876747	-0.477539
Lus10038616.g	proton-dependent oligopeptide transport (POT) family protein	-1.62353	-1.74293	-2.96686		-1.34333	-1.22393
Lus10006046.g	ABC transporter family protein	0.916379	1.15872	1.36098		0.444597
Lus10018747.g	APG1 (ALBINO OR PALE GREEN MUTANT 1)	-0.303264	-0.525443	-0.724073	-0.222179	-0.420809	-0.19863
Lus10010444.g	plastid-lipid associated protein PAP / fibrillin family protein	-0.489243	-0.744803	-1.00304		-0.513795
Lus10021890.g	unknown protein	-0.973495	-1.5349	-2.13827		-1.16478	-0.603374
Lus10026522.g	TRFL8 (TRF-LIKE 8)	0.492537	0.663609	1.04167		0.549131	0.378059
Lus10004751.g	CRR21 (chlororespiratory reduction 21)	-0.448353	-0.662738	-1.00105		-0.552692	-0.338308
Lus10026238.g	zinc finger (B-box type) family protein	0.804861	0.904843	1.79189		0.987029	0.887048
Lus10008866.g	rhodanese-like domain-containing protein	-0.452954	-0.673777	-1.04592		-0.592962	-0.372139
Lus10004360.g	transferase family protein	-1.02631	-1.43046	-2.41412		-1.38781	-0.983661
Lus10027809.g	FAD8 (FATTY ACID DESATURASE 8)	-0.358687	-0.54709	-0.842057		-0.48337	-0.294967
Lus10034438.g		-0.705841	-1.08859	-1.55976		-0.853924	-0.471171
Lus10040344.g	unknown protein	-0.574772	-0.935008	-1.38204		-0.807267	-0.447031
Lus10002856.g	MATE efflux family protein	-0.667505	-0.81125	-1.4242		-0.756695	-0.612951
Lus10039247.g	unknown protein	-0.832734	-1.35167	-1.82654		-0.99381
Lus10038292.g	NDF4 (NDH-DEPENDENT CYCLIC ELECTRON FLOW 1)	-0.860218	-1.40139	-2.4187		-1.55848	-1.01731
Lus10030694.g	MTO1 (METHIONINE OVERACCUMULATION 1)	-0.375532	-0.388575	-0.707632		-0.3321	-0.319057
Lus10035751.g	unknown protein	-0.403219	-0.665272	-1.09683		-0.693616	-0.431563
Lus10011270.g	pfkB-type carbohydrate kinase family protein	-0.349425	-0.597508	-0.723907	-0.248084	-0.374482
Lus10016730.g	CHLM (magnesium-protoporphyrin IX methyltransferase)	-0.526259	-0.971962	-1.6462	-0.445702	-1.11994	-0.674239
Lus10022731.g	4-alpha-hydroxytetrahydrobiopterin dehydratase	-0.645514	-1.08715	-1.84863		-1.20311	-0.761473
Lus10036732.g	KDR (KIDARI)	-1.27309	-1.80029	-2.28295		-1.00986
Lus10004771.g	LTL1 (LI-TOLERANT LIPASE 1)	-1.57482	-2.43819	-4.14723		-2.57241	-1.70904
Lus10028392.g	protein kinase family protein	0.344897	0.524628	0.925747		0.580849	0.401118
Lus10016969.g	2-Cys Prx B (2-Cysteine peroxiredoxin B)	-0.476278	-0.760292	-1.18024		-0.703965	-0.419951
Lus10034345.g	unknown protein	-0.540794	-0.802025	-1.31561		-0.774819	-0.513587
Lus10019921.g		-1.41718	-1.58346	-2.56389		-1.14671	-0.980434
Lus10025809.g	NDF4 (NDH-DEPENDENT CYCLIC ELECTRON FLOW 1)	-0.789382	-1.41099	-1.95284	-0.621604	-1.16346	-0.541858
Lus10017924.g	ABC1 family protein	-0.414646	-0.530985	-0.762239		-0.347592	-0.231254
Lus10011022.g	DHS2 (3-deoxy-d-arabino-heptulosonate 7-phosphate synthase)	-0.368281	-0.377658	-0.445093
Lus10038875.g	EMS1 (EXCESS MICROSPOROCYTES1)	0.517866	0.768977	1.2688		0.750936	0.499825
Lus10008721.g	RNA recognition motif (RRM)-containing protein	-0.511465	-0.876251	-1.59571	-0.364786	-1.08425	-0.719461
Lus10030109.g	chloroplast thylakoid lumen protein	-0.482124	-0.931876	-1.50628	-0.449752	-1.02415	-0.574399
Lus10005850.g	fructose-bisphosphate aldolase, putative	-2.80194	-1.85177	-6.00485		-3.20291	-4.15308
Lus10017999.g	unknown protein	-0.600135	-1.12835	-1.41884	-0.528214	-0.818706
Lus10030003.g	STM (SHOOT MERISTEMLESS)	0.50123	0.768918	1.12951		0.628278	0.360589
Lus10019821.g	SEP1 (STRESS ENHANCED PROTEIN 1)	-0.564786	-0.910467	-1.24629		-0.681502	-0.335821
Lus10043252.g	HCF101 (HIGH-CHLOROPHYLL-FLUORESCENCE 101)	-0.368816	-0.610486	-0.896446		-0.527629	-0.28596
Lus10001632.g	unknown protein	-0.871571	-1.18148	-1.43342		-0.561853
Lus10033323.g	unknown protein	-0.626947	-0.831205	-1.3001		-0.673148	-0.46889
Lus10001667.g	unknown protein	-0.993926	-1.34813	-1.73886		-0.744933
Lus10023731.g	acid phosphatase class B family protein	-1.65029	-2.78408	-4.16611		-2.51582
Lus10031000.g	dicarboxylate diiron protein, putative (Crd1)	-0.410757	-0.758212	-1.08893	-0.347455	-0.678176	-0.330721
Lus10022687.g	unknown protein	-0.589533	-1.02716	-1.49814	-0.437631	-0.908604	-0.470973
Lus10039379.g	ELIP2 (EARLY LIGHT-INDUCIBLE PROTEIN 2)	-1.37818	-1.41779	-1.62495
Lus10002379.g	1-deoxy-D-xylulose 5-phosphate reductoisomerase	-0.399901	-0.479352	-0.634843		-0.234942
Lus10030322.g		1.30436	1.57526	3.38146		2.0771	1.8062
Lus10016128.g	UDP-glucoronosyl/UDP-glucosyl transferase family protein	-1.22361	-1.72995	-2.16304		-0.939431
Lus10039248.g	unknown protein	-0.770411	-1.19669	-1.52056		-0.750148
Lus10007992.g		-2.02566	-2.55102	-4.436		-2.41033
Lus10005967.g	AP2 domain-containing transcription factor, putative	-1.45669	-1.97277	-2.92849		-1.47179
Lus10035473.g	fructose-bisphosphate aldolase, putative	-0.788016	-1.26033	-1.80562		-1.0176	-0.545286
Lus10013404.g	TCP-1/cpn60 chaperonin family protein	-0.356183	-0.602814	-1.03436		-0.678175	-0.431545
Lus10009140.g	MATE efflux family protein	0.99508	0.692142	0.93815
Lus10019515.g		-0.380972	-0.628205	-0.782618		-0.401646
Lus10023321.g	CAB3 (CHLOROPHYLL A/B BINDING PROTEIN 3)	-0.772961	-1.36579	-1.82574	-0.592828	-1.05278	-0.459949
Lus10036326.g	adenylate kinase family protein	-0.399087	-0.768719	-1.11912	-0.369632	-0.720032	-0.3504
Lus10020517.g	ATMGT10 (MAGNESIUM (MG) TRANSPORTER 10)	-0.431928	-0.615357	-1.01912		-0.58719	-0.403762
Lus10018853.g	phenylalanyl-tRNA synthetase class IIc family protein	-0.360516	-0.50448	-0.80057		-0.440054	-0.29609
Lus10000959.g	LIL3:1	-0.390363	-0.703847	-1.1062	-0.313484	-0.715841	-0.402357
Lus10011488.g	FAD5 (FATTY ACID DESATURASE 5)	-1.09128	-1.64123	-1.9386		-0.847318
Lus10002160.g	bHLH093 (beta HLH protein 93)	0.413458	0.475189	0.923536		0.510078	0.448347
Lus10030191.g	PSI-P (PHOTOSYSTEM I P SUBUNIT)	-0.622462	-0.951645	-1.4555		-0.833036	-0.503852
Lus10042342.g	mitochondrial transcription termination factor-related / mTERF-related	-0.821005	-1.37513	-2.33116		-1.51015	-0.95602
Lus10030886.g	polygalacturonase	0.619521	0.85532	1.69608		1.07656	0.840757
Lus10031537.g	unknown protein	-0.687191	-1.41935	-2.43406	-0.732159	-1.74687	-1.01471
Lus10011972.g	unknown protein	-0.597603	-1.04642	-1.11383	-0.448812	-0.516231
Lus10005542.g	haloacid dehalogenase-like hydrolase family protein	-0.4792	-0.723483	-0.976968		-0.497768
Lus10006210.g	PHT2	-0.423588	-0.520593	-0.849935		-0.426346	-0.329342
Lus10021967.g	PDS3 (PHYTOENE DESATURASE 3)	-0.288318	-0.501072	-0.878095	-0.212754	-0.589777	-0.377023
Lus10040841.g	ALB3 (ALBINO 3)	-0.407208	-0.705748	-1.21896	-0.29854	-0.811755	-0.513215
Lus10016604.g	30S ribosomal protein S10, chloroplast, putative	-0.487822	-0.860724	-1.5662	-0.372902	-1.07838	-0.705479
Lus10027341.g	cpHsc70-1 (chloroplast heat shock protein 70-1)	-0.403799	-0.617245	-1.132		-0.728197	-0.514752
Lus10030559.g	GATB (GLU-ADT SUBUNIT B)	-0.36398	-0.62637	-1.05876		-0.694775	-0.432385
Lus10037386.g	CPN60A (CHAPERONIN-60ALPHA)	-0.398473	-0.670658	-1.15087		-0.752396	-0.48021
Lus10011484.g	DNAJ heat shock protein, putative	-0.336352	-0.428877	-0.733496		-0.397144	-0.304619
Lus10029224.g		0.537709	0.4503	0.815521		0.277813	0.365221
Lus10009078.g	calcium-dependent protein kinase, putative / CDPK, putative	0.288643	0.295932	0.445601		0.156959
Lus10023723.g	29 kDa ribonucleoprotein, chloroplast, putative / RNA-binding protein cp29, putative	-0.567491	-0.991651	-1.58442	-0.42416	-1.01693	-0.592773
Lus10016570.g	ALB3 (ALBINO 3)	-0.409655	-0.74321	-1.20413	-0.333554	-0.794479	-0.460925
Lus10042390.g	beta-fructofuranosidase, putative / invertase, putative / saccharase, putative / beta-fructosidase, putative	0.424283	0.668497	1.03114		0.606856	0.362642
Lus10023826.g	unknown protein	0.529795	0.51785	0.742199
Lus10037201.g	oxidoreductase	-0.492644	-0.812747	-1.2538		-0.761155	-0.441052
Lus10003418.g	MGD1 (MONOGALACTOSYL DIACYLGLYCEROL SYNTHASE 1)	-0.337439	-0.528578	-0.665863		-0.328424
Lus10000856.g	NAD kinase 2	-0.413957	-0.626523	-1.08618		-0.672221	-0.459655
Lus10039500.g	armadillo/beta-catenin repeat family protein	0.364036	0.469583	0.808298		0.444262	0.338714
Lus10012500.g	unknown protein	-0.353474	-0.629196	-1.13523	-0.275722	-0.781753	-0.506031
Lus10029114.g	unknown protein	1.45572	1.53393	2.696		1.24027	1.16207
Lus10004155.g	DRT112	-0.715962	-1.11887	-1.73397		-1.01801	-0.615101
Lus10017974.g	PSAG (PHOTOSYSTEM I SUBUNIT G)	-1.90175	-1.91725	-3.51902		-1.61727	-1.60177
Lus10020785.g	ACD32.1 (ALPHA-CRYSTALLIN DOMAIN 32.1)	-1.25545	-1.16847	-1.1545
Lus10034301.g	AtALMT9 (aluminum-activated malate transporter 9)	-0.875213	-1.11472	-1.4869		-0.611685
Lus10005651.g	alcohol dehydrogenase, putative	1.06101	0.746725	1.2521
Lus10042469.g	ATGSTU19 (GLUTATHIONE S-TRANSFERASE TAU 19)	-0.700383	-0.997764	-1.53502		-0.834636	-0.537255
Lus10030538.g	CRR23 ((chlororespiratory reduction 23)	-0.689212	-1.03435	-1.57971		-0.890496	-0.545359
Lus10010515.g	APL1 (ADP GLUCOSE PYROPHOSPHORYLASE LARGE SUBUNIT 1)	-0.505053	-1.0056	-1.46925	-0.50055	-0.964194	-0.463644
Lus10008747.g	hydrolase, alpha/beta fold family protein	-0.545644	-0.815455	-1.16256		-0.61692	-0.347108
Lus10017718.g	condensation domain-containing protein	-0.669071	-1.03106	-2.1767		-1.50763	-1.14564
Lus10018207.g	PTR5 (PEPTIDE TRANSPORTER 5)	0.379933		0.443181			0.330226
Lus10007366.g	ACD32.1 (ALPHA-CRYSTALLIN DOMAIN 32.1)	-0.874783	-1.07127	-1.63831		-0.763526	-0.567038
Lus10021295.g	2-Cys Prx B (2-Cysteine peroxiredoxin B)	-0.464009	-0.77159	-1.22734		-0.763332	-0.455751
Lus10028227.g	PCK1 (PHOSPHOENOLPYRUVATE CARBOXYKINASE 1)	0.830922	0.959733	1.56413		0.733209	0.604398
Lus10033610.g	ATPPC1 (PHOSPHOENOLPYRUVATE CARBOXYLASE 1)	-0.402755	-0.725602	-0.98845	-0.322847	-0.585695	-0.262848
Lus10007627.g	PSBQ-2	-0.974532	-1.80541	-2.85509	-0.830879	-1.88055	-1.04967
Lus10018215.g		2.1022	1.85286	3.2859		1.1837	1.43304
Lus10043003.g	CYCP4	-1.28566	-0.861855	-1.51558
Lus10018051.g	NTRC (NADPH-DEPENDENT THIOREDOXIN REDUCTASE C)	-0.391066	-0.614194	-1.09993		-0.708863	-0.485735
Lus10028945.g	NS1	-0.340322	-0.533128	-0.79395		-0.453628	-0.260822
Lus10018531.g	wound-responsive protein, putative	1.66571	1.34834	2.43391		0.768194	1.08557
Lus10024305.g	SRS5 (SHI-RELATED SEQUENCE 5)	0.866159	1.23383	2.0781		1.21194	0.844271
Lus10038489.g	LHB1B1	-0.676134	-1.02301	-1.43291		-0.756781	-0.409903
Lus10005945.g	ubiquitin thiolesterase	-0.401423	-0.714767	-1.39546	-0.313344	-0.994037	-0.680694
Lus10038601.g	peptidyl-prolyl cis-trans isomerase TLP38, chloroplast / thylakoid lumen PPIase of 38 kDa / cyclophilin / rotamase	-0.456795	-0.706282	-1.09966		-0.642869	-0.393382
Lus10026086.g	NDF1 (NDH-DEPENDENT CYCLIC ELECTRON FLOW 1)	-0.50658	-1.09754	-1.7371	-0.590964	-1.23052	-0.639553
Lus10011282.g	CLP protease proteolytic subunit 6	-0.46177	-0.619083	-1.13794		-0.676166	-0.518852
Lus10014321.g	unknown protein	-0.712433	-1.25916	-1.77056		-1.05813	-0.511406
Lus10028698.g	Nucleic acid-binding proteins superfamily	-0.464589	-0.770044	-1.41073		-0.946143	-0.640688
Lus10004465.g	heavy-metal-associated domain-containing protein	0.367386	0.462015	0.83416		0.466774	0.372146
Lus10013924.g	UGT85A1	-0.501686	-0.984757	-2.01619	-0.483071	-1.5145	-1.03143
Lus10024893.g	Tetratricopeptide repeat (TPR)-like superfamily protein	-0.612119	-0.871927	-1.40926		-0.797145	-0.537338
Lus10015399.g	APE2 (ACCLIMATION OF PHOTOSYNTHESIS TO ENVIRONMENT 2)	-0.526269	-0.872119	-0.955051		-0.428782
Lus10028881.g	CYP76C4	-0.91508	-1.7177	-3.79327	-0.802619	-2.87819	-2.07558
Lus10038318.g	RSR4 (REDUCED SUGAR RESPONSE 4)	-0.411481	-0.611366	-1.08196		-0.670477	-0.470592
Lus10041260.g	PDS3 (PHYTOENE DESATURASE 3)	-0.38102	-0.566095	-0.824936		-0.443916	-0.258842
Lus10016546.g	MT2B (METALLOTHIONEIN 2B)	0.742981	0.739781	0.989498
Lus10029581.g		0.362773	0.39663	0.487848
Lus10022920.g	ATP binding / ATPase, coupled to transmembrane movement of ions, phosphorylative mechanism	-0.383452	-0.69724	-1.26659	-0.313789	-0.883135	-0.569346
Lus10023149.g	haloacid dehalogenase-like hydrolase family protein	-0.645425	-0.980496	-1.41267		-0.767243	-0.432172
Lus10014534.g	CYP38 (cyclophilin 38)	-0.529445	-0.87417	-1.41924		-0.889798	-0.545074
Lus10024898.g	ATP binding / ATPase, coupled to transmembrane movement of ions, phosphorylative mechanism	-0.381812	-0.698194	-1.27962	-0.316382	-0.897805	-0.581423
Lus10012618.g	ATP synthase delta chain-related	-0.576836	-0.847504	-1.41957		-0.842732	-0.572064
Lus10038104.g	CRR6 (chlororespiratory reduction 6)	-0.510432	-0.871842	-1.64861		-1.13817	-0.776765
Lus10039748.g	PSB29	-0.449667	-0.803112	-1.24393	-0.353444	-0.794262	-0.440817
Lus10037372.g	RPL9 (RIBOSOMAL PROTEIN L9)	-0.433494	-0.844634	-1.44656	-0.41114	-1.01307	-0.601928
Lus10033769.g	RAP	-0.470901	-0.832546	-1.28664	-0.361645	-0.815739	-0.454093
Lus10031069.g	ATNAP3	0.904682	1.33683	2.82591		1.92123	1.48908
Lus10021346.g	CPSRP54 (CHLOROPLAST SIGNAL RECOGNITION PARTICLE 54 KDA SUBUNIT)	-0.511975	-0.942863	-1.48812	-0.430888	-0.976141	-0.545252
Lus10036858.g	PHT2	-0.355913	-0.503975	-0.788824		-0.43291	-0.284848
Lus10023054.g	ribosomal protein S6 family protein	-0.499554	-0.897336	-1.47658	-0.397782	-0.977022	-0.57924
Lus10007111.g	30S ribosomal protein S10, chloroplast, putative	-0.406054	-0.754514	-1.27326	-0.34846	-0.867204	-0.518743
Lus10010669.g		0.406812	0.725424	1.10169	0.318612	0.694879	0.376266
Lus10041038.g	ferredoxin-related	-0.600133	-0.994726	-1.35475		-0.754614
Lus10017100.g	RPS1 (RIBOSOMAL PROTEIN S1)	-0.482512	-0.858575	-1.35588	-0.376064	-0.873366	-0.497302
Lus10013005.g	radical SAM domain-containing protein	-0.355918	-0.593566	-1.0168		-0.660886	-0.423237
Lus10040987.g	HEMC (HYDROXYMETHYLBILANE SYNTHASE)	-0.398013	-0.726262	-1.21353	-0.328249	-0.815516	-0.487267
Lus10011108.g	emb2726 (embryo defective 2726)	-0.668344	-1.12782	-1.93866		-1.27032	-0.810838
Lus10025251.g	unknown protein	0.935469	0.701055	1.42178		0.48631	0.720723
Lus10029099.g	GCN5-related N-acetyltransferase (GNAT) family protein	-0.671943	-1.0555	-1.52638		-0.854435	-0.470882
Lus10026089.g	unknown protein	-0.402822	-0.660833	-0.957598		-0.554776	-0.296765
Lus10028504.g	MATE efflux family protein	1.30219	1.19656	1.3041
Lus10023191.g	chloroplast RNA-binding protein 29	-0.421362	-0.712155	-1.30384		-0.882477	-0.591685
Lus10036343.g	extracellular dermal glycoprotein, putative / EDGP, putative	1.4047	1.54828	2.27665		0.871957	0.728371
Lus10015380.g	CRR7 (CHLORORESPIRATORY REDUCTION 7)	-0.584499	-0.906924	-1.28538		-0.700876	-0.378451
Lus10041329.g	CPN60A (CHAPERONIN-60ALPHA)	-0.331022	-0.576715	-1.01866		-0.687638	-0.441945
Lus10037584.g	REV7	0.532725	0.480091	0.921784		0.38906	0.441693
Lus10015317.g	ribosomal protein S5 family protein	-0.504016	-0.933018	-1.5602	-0.429002	-1.05618	-0.627181
Lus10005013.g	CHLD	-0.288631	-0.529618	-0.852924	-0.240986	-0.564293	-0.323307
Lus10012328.g	MEE40 (maternal effect embryo arrest 40)	-0.371023	-0.583588	-1.0902		-0.719178	-0.506614
Lus10000466.g	unknown protein	0.639309	0.746048	0.840448
Lus10022308.g	glycerol-3-phosphate dehydrogenase (NAD+) / GPDH	-0.408126	-0.435729	-0.671848		-0.263722
Lus10003293.g		0.855093	1.22882	2.31347		1.45838	1.08465
Lus10016419.g	Mog1/PsbP/DUF1795-like photosystem II reaction center PsbP family protein	-0.441063	-0.821051	-1.43209	-0.379988	-0.991026	-0.611039
Lus10017779.g	OHP2 (ONE-HELIX PROTEIN 2)	-0.574156	-0.833704	-1.29896		-0.7248	-0.465252
Lus10036810.g	unknown protein	-0.402817	-0.77547	-1.0083	-0.372653	-0.605485
Lus10019759.g	NLI interacting factor (NIF) family protein	0.590462	0.647852	0.764769
Lus10018163.g	NPQ4 (NONPHOTOCHEMICAL QUENCHING)	-0.417642	-0.877258	-1.12824	-0.459616	-0.710599	-0.250984
Lus10029654.g	EMB1241 (embryo defective 1241)	-0.64195	-1.26075	-1.98099	-0.618802	-1.33904	-0.720238
Lus10032408.g	unknown protein	-0.516559	-0.792552	-1.17495		-0.65839	-0.382397
Lus10035766.g	ZIFL1 (ZINC INDUCED FACILITATOR-like 1)	0.476899	0.578318	1.36395		0.887055	0.785636
Lus10001642.g	geranylgeranyl reductase	-0.34947	-0.676189	-0.831542	-0.326718	-0.482072
Lus10039886.g	PMI1 (PLASTID MOVEMENT IMPAIRED1)	-0.67961	-1.17887	-1.74986		-1.07025	-0.57099
Lus10042346.g	binding / catalytic/ coenzyme binding	-0.404414	-0.709789	-0.955688		-0.551274	-0.245899
Lus10005517.g	EIN4 (ETHYLENE INSENSITIVE 4)	0.595601	0.559892	0.958708		0.363107	0.398816
Lus10039071.g		-0.476164	-0.867562	-1.42583	-0.391398	-0.949667	-0.558269
Lus10004639.g	unknown protein	-1.19618	-2.00586	-3.74077		-2.54459	-1.73491
Lus10010168.g	ATNAP6 (NON-INTRINSIC ABC PROTEIN 6)	-0.343654	-0.451676	-0.624439		-0.280784
Lus10027115.g	immunophilin / FKBP-type peptidyl-prolyl cis-trans isomerase family protein	-0.505168	-0.777631	-1.14544		-0.640274	-0.367811
Lus10015360.g	unknown protein	0.424993	0.466525	0.776707		0.351714	0.310182
Lus10021049.g	FAD2 (FATTY ACID DESATURASE 2)	-1.45199	-1.52058	-2.60186		-1.14987
Lus10002222.g	chloroplast RNA-binding protein 29	-0.391123	-0.709788	-1.2391	-0.318664	-0.847976	-0.529311
Lus10031122.g	unknown protein	1.80338		2.24303			1.47156
Lus10005224.g	unknown protein	-0.865634	-1.0465	-1.40112		-0.53549
Lus10038323.g	malate dehydrogenase (NAD), mitochondrial, putative	-0.40731	-0.372821	-0.5892
Lus10029823.g	PSBP-1 (PHOTOSYSTEM II SUBUNIT P-1)	-0.463161	-0.748222	-1.03641		-0.573253	-0.288191
Lus10009318.g	unknown protein	1.18998	1.71597	2.43405		1.24407	0.718073
Lus10011774.g	acid phosphatase class B family protein	-0.939755	-1.61504	-2.42778		-1.48802	-0.81274
Lus10029675.g	HEMB1	-0.345096	-0.621582	-0.852659	-0.276485	-0.507563	-0.231077
Lus10017962.g	31 kDa ribonucleoprotein, chloroplast, putative / RNA-binding protein RNP-T, putative / RNA-binding protein 1/2/3, putative / RNA-binding protein cp31, putative	-0.450837	-0.825608	-1.47451	-0.374771	-1.02367	-0.648904
Lus10039049.g	pentatricopeptide (PPR) repeat-containing protein	-0.416732	-0.80789	-1.40012	-0.391158	-0.983387	-0.592229
Lus10026325.g	mitochondrial transcription termination factor-related / mTERF-related	-0.934702	-1.61939	-2.47096		-1.53625	-0.851566
Lus10037935.g	malate dehydrogenase (NADP), chloroplast, putative	-0.409122	-0.601342	-0.831621		-0.422499
Lus10012724.g	CLA1 (CLOROPLASTOS ALTERADOS 1)	1.02181	1.33755	2.27841		1.2566	0.940861
Lus10008678.g		0.871026	1.1647	1.36957		0.498545
Lus10042491.g	SPS2 (Solanesyl diphosphate synthase 2)	-0.677344	-0.758807	-0.969287
Lus10005411.g	nodulin MtN3 family protein	-0.65956	-0.786844	-1.28862		-0.629056	-0.501772
Lus10012974.g	CAF1	-0.325883	-0.537783	-0.783132		-0.45725	-0.245349
Lus10005226.g	MTO1 (METHIONINE OVERACCUMULATION 1)	-0.339193	-0.379037	-0.631424		-0.292231	-0.252387
Lus10012586.g	TT4 (TRANSPARENT TESTA 4)	-1.4271	-2.19604	-1.74644
Lus10002843.g	peroxiredoxin type 2, putative	-0.452238	-0.705006	-0.934133		-0.481895
Lus10005112.g	unknown protein	-0.397246	-0.672651	-1.05519		-0.657947	-0.382542
Lus10018885.g	fructose-1,6-bisphosphatase, putative / D-fructose-1,6-bisphosphate 1-phosphohydrolase, putative / FBPase, putative	-2.17307	-1.84809	-3.56787
Lus10004508.g	DOMAIN OF UNKNOWN FUNCTION 724 6	0.595646	0.500399	1.11223		0.516583	0.61183
Lus10012294.g	F-box family protein-related	0.33879	0.59223	0.919022		0.580232	0.326792
Lus10019454.g		-0.388942	-0.731069	-1.04198	-0.342126	-0.653041	-0.310915
Lus10002773.g	GDSL-motif lipase/hydrolase family protein	-0.329647	-0.422313	-0.763063		-0.433416	-0.34075
Lus10031003.g	alpha-xylosidase, putative	-0.891635	-1.10604	-1.10267
Lus10023509.g	LHCA1	-0.476573	-0.758815	-1.01155		-0.534982
Lus10009352.g	ACD2 (ACCELERATED CELL DEATH 2)	-0.472289	-0.789929	-0.954766		-0.482476
Lus10035111.g	glycosyl hydrolase family 38 protein	0.501754	0.621581	0.990342		0.488588	0.368761
Lus10021743.g	ATCXE13 (ARABIDOPSIS THALIANA CARBOXYESTERASE 13)	-0.856086	-1.5381	-2.49459		-1.63851	-0.956489
Lus10010942.g	RHM1 (RHAMNOSE BIOSYNTHESIS 1)	-0.831183	-0.972186	-1.37585		-0.544666
Lus10030990.g	shikimate kinase-related	-0.372914	-0.689893	-1.09641	-0.316979	-0.723499	-0.40652
Lus10034892.g	Thioredoxin superfamily protein	-0.487544	-0.836636	-1.14706		-0.659521	-0.310429
Lus10032754.g	serpin, putative / serine protease inhibitor, putative	1.0646	1.02243	2.11353		1.04893	1.0911
Lus10009828.g	immunophilin / FKBP-type peptidyl-prolyl cis-trans isomerase family protein	-0.439978	-0.597178	-1.08509		-0.645107	-0.487908
Lus10032505.g	CYCP4	-0.889543	-1.16264	-1.12463
Lus10005853.g	rhodanese-like domain-containing protein	-0.412426	-0.741721	-1.26513	-0.329295	-0.852702	-0.523407
Lus10010217.g		0.991471		1.83462		0.843151	1.31274
Lus10030979.g	glycine cleavage system H protein, mitochondrial, putative	-0.559795	-0.946514	-1.40896		-0.849167	-0.462448
Lus10039094.g	LOX2 (LIPOXYGENASE 2)	-1.13158	-1.81212	-2.18902		-1.05744
Lus10022275.g	armadillo/beta-catenin repeat family protein	-0.709503	-0.946873	-1.38132		-0.671822
Lus10041952.g	31 kDa ribonucleoprotein, chloroplast, putative / RNA-binding protein RNP-T, putative / RNA-binding protein 1/2/3, putative / RNA-binding protein cp31, putative	-0.466297	-0.869847	-1.45994	-0.40355	-0.993646	-0.590095
Lus10034382.g	CHUP1 (CHLOROPLAST UNUSUAL POSITIONING 1)	-0.451354	-0.696983	-0.878539		-0.427185
Lus10014402.g	UDP-glucoronosyl/UDP-glucosyl transferase family protein	0.638557	0.474803	0.867765			0.392962
Lus10041940.g	emb1473 (embryo defective 1473)	-0.410597	-0.856413	-1.39429	-0.445816	-0.983688	-0.537872
Lus10015053.g	pentatricopeptide (PPR) repeat-containing protein	-0.399198	-0.464056	-0.769283		-0.370085	-0.305226
Lus10029836.g	ATP synthase protein I -related	-0.402722	-0.653371	-0.832358		-0.429636
Lus10013488.g	oxidoreductase NAD-binding domain-containing protein	-0.658524	-0.81042	-1.27407		-0.615544	-0.463648
Lus10029195.g	RNA recognition motif (RRM)-containing protein	-0.400106	-0.645206	-1.3367		-0.936596	-0.691496
Lus10042219.g	CAB1 (CHLOROPHYLL A/B BINDING PROTEIN 1)	-0.825798	-1.30297	-1.9805		-1.1547	-0.677522
Lus10031946.g	unknown protein	-0.549782	-0.945815	-1.6431		-1.09332	-0.697284
Lus10007955.g	oxidoreductase NAD-binding domain-containing protein	-0.595989	-0.884021	-1.51237		-0.916378	-0.628345
Lus10000893.g	GDSL-motif lipase/hydrolase family protein	-2.17601	-3.14299	-3.96652
Lus10001420.g	VAR2 (VARIEGATED 2)	-0.368796	-0.547483	-0.746262		-0.377466
Lus10018243.g	zinc finger (CCCH-type) family protein	0.522744	0.580185	0.652919
Lus10014769.g	ANTR2	-0.239395	-0.345209	-0.45516		-0.215765
Lus10037781.g	ATCP1 (Ca2+-binding protein 1)	0.804964	0.948814	1.73738		0.932414	0.788564
Lus10038668.g	malate dehydrogenase (NADP), chloroplast, putative	-0.464709	-0.737708	-1.11163		-0.646924	-0.373925
Lus10007322.g	NIP1	-1.36522	-0.93545	-0.758062
Lus10039838.g	unknown protein	1.98652	2.17555	2.61691
Lus10010148.g	NTL9 (NAC transcription factor-like 9)	0.567562	0.587613	1.09874		0.531178	0.511127
Lus10017957.g	ATRABE1B (ARABIDOPSIS RAB GTPASE HOMOLOG E1B)	-0.513031	-0.954107	-1.63509	-0.441076	-1.12206	-0.68098
Lus10008462.g	MTO2 (METHIONINE OVER-ACCUMULATOR 2)	-0.275792	-0.408302	-0.655404		-0.379613	-0.247102
Lus10037850.g	cytidine/deoxycytidylate deaminase family protein	-0.452682	-0.52642	-0.716361		-0.263679
Lus10010710.g	RNA recognition motif (RRM)-containing protein	-0.500152	-0.678612	-1.27422		-0.774066	-0.595606
Lus10035678.g	33 kDa ribonucleoprotein, chloroplast, putative / RNA-binding protein cp33, putative	-0.405295	-0.748153	-1.39506	-0.342858	-0.989763	-0.646905
Lus10022358.g		1.39389	1.52864	1.83795
Lus10032167.g	heavy-metal-associated domain-containing protein	-0.483985	-0.843203	-1.45148		-0.967498	-0.60828
Lus10022321.g	mitochondrial transcription termination factor family protein / mTERF family protein	-0.550907	-0.858819	-1.57752		-1.02662	-0.718704
Lus10014775.g		-0.735905	-0.993219	-1.67252		-0.936619	-0.679305
Lus10030658.g	emb2004 (embryo defective 2004)	-0.305983	-0.440564	-0.671974		-0.365991	-0.23141
Lus10042644.g	subtilase family protein	-0.595593	-0.990996	-1.57011		-0.974518	-0.579115
Lus10031809.g	LOX2 (LIPOXYGENASE 2)	0.56522		1.05713		0.491906	0.749652
Lus10022806.g	EGY2	-0.323523	-0.538906	-0.87956		-0.556037	-0.340654
Lus10027035.g	RNA recognition motif (RRM)-containing protein	-0.366781	-0.608725	-0.996777		-0.629996	-0.388052
Lus10020220.g	unknown protein	-0.342914	-0.531191	-0.884402		-0.541487	-0.353211
Lus10032150.g	FDH (FORMATE DEHYDROGENASE)	0.450716	0.502563	1.06191		0.611191	0.559344
Lus10014425.g	Exostosin family protein	0.771779	0.898465	0.642869
Lus10040193.g	CPD (CONSTITUTIVE PHOTOMORPHOGENIC DWARF)	0.439439	0.430715	0.622594
Lus10015378.g	unknown protein	-0.269717	-0.408842	-0.651867		-0.38215	-0.243024
Lus10010321.g	TCP-1/cpn60 chaperonin family protein	-0.333034	-0.572696	-1.04721		-0.714172	-0.47451
Lus10009334.g	myb family transcription factor	0.569616	0.843912	1.14309		0.573475
Lus10018491.g	BAM5 (BETA-AMYLASE 5)	0.606917	0.926269	1.90772		1.3008	0.981451
Lus10002428.g	CP12-1	-0.593776	-0.860743	-1.16032		-0.566541
Lus10011727.g		-0.384058	-0.36491	-0.598317
Lus10007915.g	ribosomal protein L5 family protein	-0.515331	-0.894472	-1.50774		-0.99241	-0.61327
Lus10023919.g	unknown protein	-0.359469	-0.438387	-0.743186		-0.383717	-0.304799
Lus10036834.g	phosphatidylinositol 3- and 4-kinase family protein	0.359885		0.385013			0.273271
Lus10009819.g	COPT5	0.841841	0.691478			-0.989533	-0.83917
Lus10013645.g	pfkB-type carbohydrate kinase family protein	-0.425322	-0.705223	-1.25541		-0.830086	-0.550185
Lus10025694.g	GTP-binding protein LepA, putative	-0.32946	-0.496388	-0.935739		-0.606279	-0.439352
Lus10017363.g	unknown protein	-0.346331	-0.428485	-0.881361		-0.53503	-0.452876
Lus10001676.g	unknown protein	1.05279	1.06866	2.76926		1.71647	1.70061
Lus10003289.g	PPL1 (PsbP-like protein 1)	-0.403939	-0.697372	-1.21158		-0.807641	-0.514208
Lus10034963.g	ATNADP-ME4 (NADP-malic enzyme 4)	0.493139	0.823888	1.68132		1.18818	0.857428
Lus10005590.g	(S)-2-hydroxy-acid oxidase, peroxisomal, putative / glycolate oxidase, putative / short chain alpha-hydroxy acid oxidase, putative	-1.04241	-1.97147	-3.29219	-0.929066	-2.24978	-1.32072
Lus10018308.g	disease resistance protein (TIR-NBS-LRR class)	-0.953183	-1.46836	-1.53198
Lus10032048.g	SOX (SULFITE OXIDASE)	0.489643	0.552214	1.03262		0.542975	0.480404
Lus10036366.g	ANTR2	-0.290984	-0.554315	-0.872507	-0.263331	-0.581522	-0.318191
Lus10001729.g	(EDM2) ENHANCED DOWNY MILDEW 2	0.660244	0.879608	1.44085		0.780607	0.561243
Lus10003305.g	esterase/lipase/thioesterase family protein	-1.55886	-2.30677	-3.20365		-1.6448
Lus10033251.g	NTL9 (NAC transcription factor-like 9)	0.248419	0.285805	0.593437		0.345018	0.307632
Lus10004697.g	P5CS2 (DELTA 1-PYRROLINE-5-CARBOXYLATE SYNTHASE 2)	0.762578	0.938229	2.11732		1.35474	1.17909
Lus10026867.g	pfkB-type carbohydrate kinase family protein	-0.455409	-0.884335	-1.44164	-0.428926	-0.986227	-0.557301
Lus10026241.g	PGLP1 (2-PHOSPHOGLYCOLATE PHOSPHATASE 1)	-0.463915	-0.870908	-1.13043	-0.406993	-0.666512
Lus10041436.g	universal stress protein (USP) family protein	0.495183	0.421463	0.932134		0.436951	0.510671
Lus10039810.g	PORA	-0.361287	-0.701392	-1.14589	-0.340106	-0.784604	-0.444498
Lus10009654.g		-0.623775	-1.10189	-1.27402		-0.650247
Lus10015939.g	unknown protein	-0.30096	-0.521557	-0.749744		-0.448784	-0.228187
Lus10035276.g	membrane-associated zinc metalloprotease, putative	-0.679913	-1.11459	-1.9379		-1.25798	-0.823309
Lus10018229.g	ATAMT1	-0.954095	-1.59196	-2.83263		-1.87853	-1.24067
Lus10031088.g	fructose-bisphosphate aldolase, putative	-0.752855	-1.19706	-1.76773		-1.01487	-0.570668
Lus10034296.g	PAN (PERIANTHIA)	0.495677	0.820349	0.707696
Lus10027368.g	DiT1 (dicarboxylate transporter 1)	-0.397609	-0.404632	-0.523157
Lus10014958.g	unknown protein	0.490978		0.685464			0.507986
Lus10031105.g	unknown protein	-0.859676	-1.01677	-1.27839
Lus10011665.g	cytochrome b6f complex subunit (petM), putative	-0.547953	-0.861155	-1.26947		-0.721514	-0.408312
Lus10024531.g	unknown protein	-0.27098	-0.225606	-0.295596
Lus10023320.g	LHB1B1	-0.881841	-1.26371	-1.87759		-0.995752	-0.613887
Lus10031665.g	AGL42 (AGAMOUS LIKE 42)	0.356075	0.455976	0.436523
Lus10021540.g	GDSL-motif lipase/hydrolase family protein	-1.43569	-1.25778			0.890309
Lus10017965.g	RNA binding	-0.445467	-0.78441	-1.58008		-1.13461	-0.79567
Lus10037622.g	ATPase, coupled to transmembrane movement of ions, phosphorylative mechanism	0.35953	0.27309	0.498574			0.225484
Lus10033819.g	GUN4	-0.466311	-0.792919	-1.23031		-0.763999	-0.437392
Lus10038490.g	CAB3 (CHLOROPHYLL A/B BINDING PROTEIN 3)	-1.04791	-1.26128	-1.92535		-0.87744
Lus10040147.g	LIL3:1	-0.377445	-0.657033	-0.972962		-0.595517	-0.315929
Lus10031617.g	wound-responsive protein-related	0.729472		1.32586		0.596383	0.98388
Lus10015429.g	unknown protein	-0.487666	-0.303077	-0.370246
Lus10041758.g	aldose 1-epimerase family protein	-0.430869	-0.598415	-0.95712		-0.526251	-0.358705
Lus10039376.g	AT-HSFA6B	-0.649428	-0.724867	-0.593469
Lus10030700.g	unknown protein	-0.701126	-0.44366	-0.759619
Lus10037914.g	amino acid transporter family protein	0.491192	0.72002	0.860983		0.369792
Lus10020717.g	PSBP-1 (PHOTOSYSTEM II SUBUNIT P-1)	-0.53598	-0.845	-1.21033		-0.674355	-0.365335
Lus10020417.g	LHCB6 (LIGHT HARVESTING COMPLEX PSII SUBUNIT 6)	-0.41155	-0.917335	-1.05188	-0.505785	-0.640325
Lus10018305.g	IMPL1 (MYO-INOSITOL MONOPHOSPHATASE LIKE 1)	-0.349943	-0.564081	-0.745642		-0.3957
Lus10017532.g	unknown protein	0.313889	0.447846	0.503917		0.190029
Lus10017060.g	acid phosphatase class B family protein	0.701453	0.688582	0.787982
Lus10019625.g	PAP18 (PURPLE ACID PHOSPHATASE 18)	0.358001	0.276625	0.553355			0.276729
Lus10034620.g	zinc finger (CCCH-type) family protein	0.284257	0.330507	0.569489		0.285232	0.238982
Lus10034503.g	AtHB34 (ARABIDOPSIS THALIANA HOMEOBOX PROTEIN 34)	-1.29422	-1.76225	-3.83474		-2.54052	-2.07248
Lus10009748.g	subtilase family protein	-0.407127	-0.355651	-0.331665
Lus10010630.g	AP3 (APETALA 3)	0.671831	0.730938	1.07152		0.399689
Lus10000620.g	unknown protein	0.745065	0.777106	0.867148
Lus10041967.g	lipase, putative	-0.51029	-0.717661	-1.10314		-0.592853	-0.385483
Lus10017476.g	PSAG (PHOTOSYSTEM I SUBUNIT G)	-0.651971	-1.07338	-1.4257		-0.773734
Lus10035059.g	RAV1	1.58651		1.20023	-1.56535		1.17908
Lus10015087.g	unknown protein	0.863		1.0704			0.807373
Lus10032592.g	SHM4 (serine hydroxymethyltransferase 4)	-0.249218		-0.251254
Lus10021965.g	sodium symporter-related	-0.503051	-0.758658	-1.18944		-0.686385	-0.430778
Lus10030118.g		-0.318699	-0.437376	-0.653935		-0.335236	-0.216559
Lus10032229.g	unknown protein	-0.422265	-0.815514	-1.55145	-0.39325	-1.12918	-0.735933
Lus10039044.g	CPHSC70-2EAT SHOCK PROTEIN 70-2 (CHLOROPLAST HEAT SHOCK PROTEIN 70-2)	-0.33263	-0.621763	-1.1821	-0.289133	-0.849469	-0.560336
Lus10001136.g		-0.834669	-1.13805	-2.18726		-1.3526	-1.04921
Lus10011016.g	LIL3:1	0.670533	0.871691	1.7062		1.03567	0.834511
Lus10023283.g	PTAC12 (PLASTID TRANSCRIPTIONALLY ACTIVE12)	-0.31812	-0.579151	-1.05598		-0.737862	-0.47683
Lus10039241.g	acyl-(acyl-carrier-protein) desaturase, putative / stearoyl-ACP desaturase, putative	-0.369916	-0.485216	-0.612268		-0.242352
Lus10042064.g	peptidase M16 family protein / insulinase family protein	0.37385	0.556525	0.796561		0.422711	0.240036
Lus10031205.g	catalytic	0.505875	0.611361	1.01823		0.512358	0.406872
Lus10038507.g	(S)-2-hydroxy-acid oxidase, peroxisomal, putative / glycolate oxidase, putative / short chain alpha-hydroxy acid oxidase, putative	0.550668	0.498006	0.865122		0.314455	0.367116
Lus10031428.g	unknown protein	-0.80088	-1.12654	-1.80499		-1.00411	-0.678454
Lus10012100.g	plastid-lipid associated protein PAP / fibrillin family protein	-0.333948	-0.395026	-0.556185		-0.222237
Lus10024274.g	ATP binding / inositol pentakisphosphate 2-kinase	0.642564	1.1118	1.74951		1.10694	0.637707
Lus10020170.g	BZIP9 (BASIC LEUCINE ZIPPER 9)	0.520146	0.605324	0.782479
Lus10035318.g	PUX5 (Arabidopsis thaliana serine/threonine protein phosphatase 2A 55 kDa regulatory subunit B prime gamma)	0.34624	0.507717	0.948583		0.602343	0.440866
Lus10025096.g	GGR (geranylgeranyl reductase)	-0.309013	-0.672436	-1.08118	-0.363422	-0.772167	-0.408745
Lus10021824.g	VAR1 (VARIEGATED 1)	-0.332114	-0.630603	-0.906725	-0.298489	-0.574612	-0.276122
Lus10039254.g	HCF106	-0.352804	-0.60466	-0.933923		-0.581119	-0.329263
Lus10042231.g	TIC110 (TRANSLOCON AT THE INNER ENVELOPE MEMBRANE OF CHLOROPLASTS 110)	-0.255063	-0.445277	-0.789871		-0.534808	-0.344594
Lus10006986.g	AtGDU3 (Arabidopsis thaliana GLUTAMINE DUMPER 3)	0.749363	0.523968	0.798357
Lus10011777.g	PGR5 (proton gradient regulation 5)	-0.420195	-0.728067	-1.0365		-0.616309	-0.308436
Lus10003876.g		-0.415208	-0.488699	-0.984856		-0.569648	-0.496158
Lus10028909.g	SCO1 (SNOWY COTYLEDON 1)	-0.51823	-1.03248	-1.57121	-0.514252	-1.05298	-0.53873
Lus10029991.g	tyrosine specific protein phosphatase family protein	-1.40355	-1.25156	-2.36742
Lus10008937.g	pectinesterase, putative	1.07806		1.54332			0.921796
Lus10039449.g	ferredoxin thioredoxin reductase catalytic beta chain family protein	-0.400355	-0.594209	-0.863409		-0.463053	-0.269199
Lus10028471.g	ribulose bisphosphate carboxylase small chain 2B / RuBisCO small subunit 2B (RBCS-2B) (ATS2B)	-0.896359	-1.54969	-2.47909		-1.58273	-0.929402
Lus10020405.g	YGGT family protein	-0.373293	-0.637858	-1.07091		-0.697617	-0.433052
Lus10001826.g	unknown protein	-0.622153	-0.91302	-1.10024		-0.478089
Lus10019712.g	unknown protein	0.694306		1.24292		0.548609	0.98492
Lus10024602.g	thylakoid lumenal protein-related	-0.430359	-0.76814	-1.08161		-0.651246	-0.313465
Lus10043205.g	WD-40 repeat family protein	0.376383		0.461714			0.250985
Lus10031716.g	DNA photolyase	-0.30533	-0.211904			0.183755
Lus10036098.g	ATCDPMEK (4-(CYTIDINE 5'-PHOSPHO)-2-C-METHYL-D-ERITHRITOL KINASE)	-0.312655	-0.337198	-0.401753
Lus10033501.g	unknown protein	-0.382968	-0.676026	-1.0792		-0.696231	-0.403174
Lus10006386.g	G6PD1 (GLUCOSE-6-PHOSPHATE DEHYDROGENASE 1)	-0.424088	-0.707262	-1.06993		-0.645839	-0.362666
Lus10024592.g	unknown protein	-0.514362	-1.04174	-1.85326	-0.527377	-1.3389	-0.811518
Lus10022933.g	ADF6 (ACTIN DEPOLYMERIZING FACTOR 6)	0.313755	0.503392	0.788973		0.475218	0.285581
Lus10027506.g	OVA6 (OVULE ABORTION 6)	-0.265308	-0.427034	-0.754464		-0.489156	-0.32743
Lus10038659.g	unknown protein	-0.370699	-0.600264	-0.87672		-0.506021	-0.276456
Lus10003820.g	GLU2 (GLUTAMATE SYNTHASE 2)	-0.426926	-0.718315	-0.945418		-0.518491
Lus10039109.g	acetyl-CoA C-acyltransferase, putative / 3-ketoacyl-CoA thiolase, putative	0.413548		0.480576
Lus10002037.g	ATHB-15	0.380456	0.470745	0.445287
Lus10022587.g	S1 RNA-binding domain-containing protein	-0.452242	-0.892716	-1.55821	-0.440474	-1.10597	-0.665498
Lus10031708.g	transketolase, putative	-0.534428	-0.993772	-1.3961	-0.459344	-0.861669	-0.402324
Lus10018911.g	leucine-rich repeat transmembrane protein kinase, putative	1.04399	0.745321	0.766833
Lus10029963.g	sugar transporter, putative	0.278745	0.294956	0.568399		0.289654	0.273443
Lus10037926.g	AHB2 (ARABIDOPSIS HAEMOGLOBIN 2)	-0.427232	-0.647406	-1.24849		-0.821258	-0.601084
Lus10018931.g	thylakoid lumenal 29.8 kDa protein	-0.561258	-0.595307	-0.695109
Lus10024885.g	ADF6 (ACTIN DEPOLYMERIZING FACTOR 6)	0.391659	0.604863	0.937729		0.546069	0.332866
Lus10020325.g	SIG2 (RNA POLYMERASE SIGMA SUBUNIT 2)	-0.375514	-0.709004	-1.2164	-0.33349	-0.840883	-0.507394
Lus10011356.g	SPL2 (SQUAMOSA PROMOTER BINDING PROTEIN-LIKE 2)	0.382738	0.693318	1.00004		0.6173	0.30672
Lus10016471.g	ATGSTU7 (ARABIDOPSIS THALIANA GLUTATHIONE S-TRANSFERASE TAU 7)	0.388882	0.502711	0.971047		0.582165	0.468335
Lus10015134.g		-0.582463	-0.833429	-1.44617		-0.863702	-0.612737
Lus10028034.g	EMB1241 (embryo defective 1241)	-0.409734	-0.610115	-1.04311		-0.633379	-0.432999
Lus10008150.g	bZIP transcription factor, putative (bZIP69)	-0.340549	-0.216058	-0.679402		-0.338853	-0.463345
Lus10003416.g	SRS5 (SHI-RELATED SEQUENCE 5)	0.676234	0.853838	1.45497		0.778737	0.601132
Lus10033538.g	APE1 (ACCLIMATION OF PHOTOSYNTHESIS TO ENVIRONMENT)	-0.445192	-0.436755	-0.772297		-0.327105	-0.335542
Lus10028887.g	MLP328 (MLP-LIKE PROTEIN 328)	-1.10327	-1.26691	-2.98079		-1.87752	-1.71388
Lus10043400.g	unknown protein	-0.355419	-0.556824	-0.809319		-0.4539	-0.252495
Lus10041386.g	SWN (SWINGER)	0.47241	0.424926	0.887563		0.415152	0.462636
Lus10019033.g	CHLD	-0.323938	-0.681585	-1.08082	-0.357646	-0.756886	-0.39924
Lus10039216.g	ACYB-2	-1.25662	-1.32117	-2.29701		-1.04038
Lus10039697.g	CYCP2	-1.35559	-1.83181	-4.17742		-2.82183	-2.34561
Lus10014413.g	catalytic	-0.273891	-0.425859	-0.824036		-0.550145	-0.398177
Lus10015834.g	LHCB6 (LIGHT HARVESTING COMPLEX PSII SUBUNIT 6)	-0.424157	-0.732827	-1.04205		-0.617888	-0.309218
Lus10007079.g	lectin protein kinase, putative	1.2469	1.22841	1.36963
Lus10027764.g	amine oxidase family protein	-0.614724	-0.970498	-1.71349		-1.09877	-0.742997
Lus10039429.g	nodulin MtN21 family protein	-1.10599	-1.92492	-1.87878		-0.772793
Lus10042554.g	unknown protein	-0.521548	-0.913731	-1.43507		-0.913522	-0.52134
Lus10031670.g	CPNIFS (CHLOROPLASTIC NIFS-LIKE CYSTEINE DESULFURASE)	-0.264174	-0.419776	-0.657948		-0.393773	-0.238171
Lus10007492.g	thylakoid lumenal 17.9 kDa protein, chloroplast	-0.488303	-0.926018	-1.39987	-0.437715	-0.911567	-0.473852
Lus10013345.g		-0.296575	-0.481378	-1.01784		-0.721262	-0.536459
Lus10035781.g	CPHSC70-2EAT SHOCK PROTEIN 70-2 (CHLOROPLAST HEAT SHOCK PROTEIN 70-2)	-0.616262	-0.889913	-1.36375		-0.747485	-0.473834
Lus10041365.g	SAY1	0.261335				-0.177083
Lus10016803.g	GGPS1 (GERANYLGERANYL PYROPHOSPHATE SYNTHASE 1)	-0.401433	-0.62212	-1.11926		-0.717827	-0.49714
Lus10042784.g	TRX-M4 (ARABIDOPSIS THIOREDOXIN M-TYPE 4)	-0.504828	-0.795807	-1.04188		-0.537049
Lus10034750.g	ATABC1 (ATP BINDING CASSETTE PROTEIN 1)	-0.362492	-0.56017	-0.742014		-0.379522
Lus10011673.g	GTP binding	-0.386174	-0.592591	-0.960496		-0.574322	-0.367906
Lus10023302.g	(S)-2-hydroxy-acid oxidase, peroxisomal, putative / glycolate oxidase, putative / short chain alpha-hydroxy acid oxidase, putative	0.550999	0.751195	1.15842		0.607423	0.407228
Lus10024294.g	ATP-dependent protease La (LON) domain-containing protein	-0.43769	-0.765834	-1.25769		-0.819999	-0.491856
Lus10008784.g	early nodule-specific protein, putative	0.439664	0.398507	0.705204		0.265541	0.306697
Lus10034912.g	unknown protein	-0.308882	-0.504306	-0.811248		-0.502365	-0.306941
Lus10018334.g	CIPK1 (CBL-INTERACTING PROTEIN KINASE 1)	0.749947	0.917999	1.96655		1.2166	1.04855
Lus10012344.g	FLA2 (FASCICLIN-LIKE ARABINOGALACTAN 2)	-0.287652		-0.527611		-0.23996	-0.349204
Lus10000381.g	DNA-binding family protein	-1.35267	-1.551	-1.67069
Lus10037012.g	pentatricopeptide (PPR) repeat-containing protein	-0.407801	-0.819477	-1.47086	-0.411676	-1.06306	-0.651381
Lus10024781.g	pentatricopeptide (PPR) repeat-containing protein	-0.34511	-0.661	-1.18073	-0.31589	-0.835619	-0.519729
Lus10013778.g	LHCB5 (LIGHT HARVESTING COMPLEX OF PHOTOSYSTEM II 5)	-0.593934	-1.0188	-1.3486		-0.75467
Lus10005863.g	binding	-0.688302	-0.918999	-1.10148
Lus10027828.g	DNAJ heat shock N-terminal domain-containing protein	0.387004		0.424095			0.29439
Lus10026850.g	unknown protein	-0.382516	-0.587663	-0.951014		-0.568498	-0.363351
Lus10018211.g	THIC (ThiaminC)	-0.30246	-0.668203	-1.0122	-0.365743	-0.709735	-0.343993
Lus10034144.g	ATFD3 (ferredoxin 3)	0.558323	0.785143	1.07289		0.514567
Lus10012732.g	unknown protein	0.293254	0.416886	0.588147		0.294893
Lus10005553.g	emb1473 (embryo defective 1473)	-0.387076	-0.823494	-1.3482	-0.436418	-0.961127	-0.52471
Lus10042051.g	SULA	-0.376337	-0.615144	-0.942249		-0.565912	-0.327105
Lus10007336.g	GLY3 (GLYOXALASE II 3)	0.542371	0.747557	1.30008		0.757711	0.552524
Lus10030907.g		-0.909432	-1.64995	-3.1343		-2.22487	-1.48436
Lus10028584.g	trihelix DNA-binding protein, putative	-1.2006	-1.67972	-1.79306
Lus10018772.g	PSBW (PHOTOSYSTEM II REACTION CENTER W)	-0.442693	-0.902369	-1.24704	-0.459676	-0.80435	-0.344675
Lus10003304.g	esterase/lipase/thioesterase family protein	-1.53251	-2.61933	-3.44292		-1.9104
Lus10013915.g	ACD1-LIKE (ACD1-LIKE)	0.907566	1.18716	2.663		1.75543	1.47584
Lus10020473.g	4-coumarate-CoA ligase	-0.975937	-1.00629	-1.08982
Lus10005058.g	pentatricopeptide (PPR) repeat-containing protein	-0.287016	-0.465001	-0.742738		-0.455723	-0.277737
Lus10039064.g	emb2768 (EMBRYO DEFECTIVE 2768)	-0.421988	-0.701091	-1.13694		-0.714954	-0.435852
Lus10036021.g	CHLM (magnesium-protoporphyrin IX methyltransferase)	-0.466201	-1.02018	-1.54225	-0.553983	-1.07605	-0.522065
Lus10033815.g	sugar transporter, putative	-0.542937	-0.475067	-0.736738
Lus10022451.g	zinc finger (DHHC type) family protein	0.339415	0.28741	0.594572		0.255158	0.307162
Lus10037982.g		-0.334952	-0.445981	-0.776377		-0.441426	-0.330396
Lus10034738.g	nodulin-related	-0.359847	-0.595886	-1.07869		-0.718848	-0.482809
Lus10016809.g	AGL104 (AGAMOUS-LIKE 104)	0.457208	0.616944	0.544441
Lus10016155.g	CSD2 (COPPER/ZINC SUPEROXIDE DISMUTASE 2)	-0.427257	-0.593873	-0.616418
Lus10034502.g	CYP83B1 (CYTOCHROME P450 MONOOXYGENASE 83B1)	-0.686226	-0.74114	-1.93491		-1.24869	-1.19377
Lus10016971.g	mitochondrial transcription termination factor-related / mTERF-related	-0.453607	-0.843607	-1.27593		-0.82232	-0.43232
Lus10023698.g	BAM1 (BETA-AMYLASE 1)	0.398843		1.01109		0.612248	0.763759
Lus10043428.g	CTR1 (CONSTITUTIVE TRIPLE RESPONSE 1)	0.569071		0.878889			0.613176
Lus10011657.g	CYP82C4	-0.588553	-0.733505	-0.381162
Lus10012227.g	MATE efflux family protein	-0.482428	-0.795917	-1.09222		-0.609791
Lus10023141.g	CYP79A2 (CYTOCHROME P450 79A2)	-1.80966	-2.6085	-5.85115		-4.04149	-3.24265
Lus10014657.g	PPCK1 (PHOSPHOENOLPYRUVATE CARBOXYLASE KINASE)	-0.548344	-0.505485	-0.663406
Lus10033052.g	AKT1 (ARABIDOPSIS K TRANSPORTER 1)	0.625892	0.859846	1.86962		1.24372	1.00977
Lus10035543.g	PTAC13 (PLASTID TRANSCRIPTIONALLY ACTIVE13)	-0.353017	-0.666719	-1.25285	-0.313701	-0.899832	-0.586131
Lus10005340.g	ARR12 (ARABIDOPSIS RESPONSE REGULATOR 12)	0.333918	0.473588	0.640881		0.306963
Lus10015430.g		0.343459	0.256155	0.558079		0.21462	0.301924
Lus10012925.g	GGT4 (GAMMA-GLUTAMYL TRANSPEPTIDASE 4)	0.431173	0.362455	0.9249		0.493727	0.562445
Lus10016505.g	sugar transporter family protein	-0.374522	-0.580094	-0.76252		-0.387998
Lus10042392.g	ATPRP2 (PROLINE-RICH PROTEIN 2)	-1.1202	-1.51339	-1.96554		-0.845338
Lus10010385.g	pentatricopeptide (PPR) repeat-containing protein	-0.439734	-0.730022	-0.95387		-0.514136
Lus10040347.g	GSTL2	-0.515586	-0.70796	-1.01967		-0.504087
Lus10020945.g	RNA recognition motif (RRM)-containing protein	-0.40831	-0.828763	-1.37478	-0.420453	-0.966475	-0.546022
Lus10042400.g	unknown protein	-0.244506	-0.321379	-0.458641		-0.214134
Lus10021209.g	plastid-lipid associated protein PAP / fibrillin family protein	-0.405019	-0.65656	-1.03456		-0.629537	-0.377995
Lus10020304.g	EGY1 (ETHYLENE-DEPENDENT GRAVITROPISM-DEFICIENT AND YELLOW-GREEN 1)	-0.319448	-0.626117	-0.940102	-0.306669	-0.620653	-0.313985
Lus10035953.g	tRNA/rRNA methyltransferase (SpoU) family protein	-0.310095	-0.543943	-0.919514		-0.609418	-0.375571
Lus10039724.g	calcium-binding EF hand family protein	1.54989	1.85426	3.31281		1.76292	1.45855
Lus10021923.g	PSAD-2 (photosystem I subunit D-2)	-0.595765	-0.948491	-1.37414		-0.778372	-0.425647
Lus10025025.g	CP12-1	-0.673836	-1.09093	-1.4287		-0.754867
Lus10006335.g	ARPC3 (actin-related protein C3)	0.57401	0.597988	0.956564		0.382554	0.358576
Lus10016795.g		0.827615	0.769924	0.916249
Lus10005866.g	unknown protein	-0.715064	-1.24041	-1.77025		-1.05519	-0.529842
Lus10038849.g	unknown protein	-0.906616	-1.67639	-2.91344		-2.00683	-1.23705
Lus10041853.g	AKRP (ANKYRIN REPEAT PROTEIN)	-0.356855	-0.533401	-0.928018		-0.571163	-0.394617
Lus10013048.g	unknown protein	1.64991	1.19228	2.2867			1.09442
Lus10015707.g	unknown protein	0.272572	0.261097	0.69285		0.420278	0.431753
Lus10028617.g	antioxidant/ oxidoreductase	-0.748487	-1.36044	-2.32669		-1.57821	-0.966256
Lus10030874.g	CA2 (CARBONIC ANHYDRASE 2)	-0.531972	-0.872079	-1.03067		-0.498696
Lus10040556.g	GNC (GATA, nitrate-inducible, carbon metabolism-involved)	-0.525611	-0.929379	-1.92376		-1.39815	-0.99438
Lus10007720.g	unknown protein	-0.417207	-0.754976	-1.12983		-0.71262	-0.374852
Lus10006235.g	catalytic/ pyridoxal phosphate binding	0.532129	0.708752	0.60806
Lus10008411.g	forkhead-associated domain-containing protein / FHA domain-containing protein	-0.49452	-0.861953	-1.0988		-0.604278
Lus10012308.g	unknown protein	-0.364581	-0.573646	-0.99374		-0.629159	-0.420094
Lus10005618.g	DC1 domain-containing protein	0.420896	0.754643	1.40614		0.985244	0.651497
Lus10021919.g	Sec14p-like phosphatidylinositol transfer family protein	0.395393	0.555487	0.578629
Lus10003621.g	Long-chain fatty alcohol dehydrogenase family protein	-0.511399	-0.635693	-1.16717		-0.655774	-0.53148
Lus10029398.g	ATNUDX27 (ARABIDOPSIS THALIANA NUDIX HYDROLASE HOMOLOG 27)	-0.320328	-0.518266	-0.951434		-0.631106	-0.433168
Lus10004498.g	unknown protein	-0.807043	-1.51532	-2.44617		-1.63912	-0.930847
Lus10031517.g		-0.344261	-0.51521	-0.969479		-0.625217	-0.454268
Lus10015935.g	ZDS (ZETA-CAROTENE DESATURASE)	-0.265508	-0.503504	-0.676205	-0.237995	-0.410697
Lus10040689.g	unknown protein	-0.572827	-0.777562	-1.04964		-0.476812
Lus10016095.g	unknown protein	0.258462	0.240457	0.460183		0.201721	0.219726
Lus10038809.g	pentatricopeptide (PPR) repeat-containing protein	-0.345568	-0.615172	-1.03066		-0.685089	-0.415484
Lus10005075.g	BR6OX1 (BRASSINOSTEROID-6-OXIDASE 1)	0.540921	0.646962	0.986117		0.445196
Lus10014029.g	ATRBP47B (RNA-binding protein 47B)	0.212066		0.306371			0.190259
Lus10001450.g	CLPP5 (NUCLEAR ENCODED CLP PROTEASE 5)	-0.276967	-0.487517	-0.791001		-0.514035	-0.303485
Lus10021819.g	unknown protein	0.266161	0.255647	0.346752
Lus10014170.g	pentatricopeptide (PPR) repeat-containing protein	-0.433599	-0.654703	-1.37112		-0.937521	-0.716417
Lus10022435.g	unknown protein	-0.510029	-0.828819	-1.35442		-0.844391	-0.525601
Lus10003732.g	avirulence-responsive protein, putative / avirulence induced gene protein, putative / AIG protein, putative	0.456355	0.703414	1.51936		1.06301	0.815945
Lus10003907.g	unknown protein	-0.397685	-0.661913	-0.993088		-0.595402	-0.331175
Lus10013434.g	NCLPP7 (NUCLEAR-ENCODED CLP PROTEASE P7)	-0.384772	-0.606426	-0.980077		-0.595304	-0.37365
Lus10031948.g	thioesterase family protein	-1.08706	-1.7835	-4.07217		-2.98511	-2.28867
Lus10042345.g	HDR (4-HYDROXY-3-METHYLBUT-2-ENYL DIPHOSPHATE REDUCTASE)	-0.342148	-0.496895	-0.764544		-0.422396	-0.26765
Lus10042696.g	co-chaperone grpE family protein	-0.498006	-0.975389	-1.56013	-0.477383	-1.06213	-0.584744
Lus10015538.g	CIA2 (CHLOROPLAST IMPORT APPARATUS 2)	-0.821183	-1.77009	-3.27616	-0.948904	-2.45498	-1.50607
Lus10040959.g	biotin/lipoyl attachment domain-containing protein	-0.328693	-0.31917	-0.568017		-0.239325	-0.248847
Lus10006961.g	HPT1 (HOMOGENTISATE PHYTYLTRANSFERASE 1)	-0.251447	-0.34467	-0.528514		-0.277068	-0.183844
Lus10004198.g	NC domain-containing protein	0.971759	1.17898	1.8369		0.865138	0.657914
Lus10007300.g	vacuolar protein sorting protein, putative	0.310539	0.292646	0.532819		0.22228	0.240173
Lus10032419.g	ribosomal protein S6 family protein	-0.441273	-0.794497	-1.30703		-0.865759	-0.512535
Lus10009205.g	MES4 (METHYL ESTERASE 4)	-1.73093	-2.57613	-4.94234		-3.21141	-2.3662
Lus10018054.g	TRP1 (tryptophan biosynthesis 1)	-0.249998	-0.366941	-0.546937		-0.296939	-0.179996
Lus10006189.g	ferredoxin-related	-0.797876	-1.35968	-1.99046		-1.19258
Lus10039801.g	cell wall protein precursor, putative	-1.25439	-2.04093	-1.78363
Lus10042061.g	GUN5 (GENOMES UNCOUPLED 5)	-0.696496	-1.18602	-1.3981		-0.701602
Lus10038523.g	PTAC12 (PLASTID TRANSCRIPTIONALLY ACTIVE12)	-0.34553	-0.648737	-1.25484		-0.909313	-0.606106
Lus10030923.g	EXGT-A4 (ENDOXYLOGLUCAN TRANSFERASE A4)	0.395957	0.462028	0.507498
Lus10006487.g	chloroplast inner membrane import protein Tic22, putative	-0.281599	-0.384772	-0.653624		-0.372026	-0.268852
Lus10042081.g	EMB1006 (embryo defective 1006)	-0.339643	-0.649666	-0.965096	-0.310024	-0.625454	-0.31543
Lus10012718.g	scpl2 (serine carboxypeptidase-like 2)	-0.810848	-0.960057	-1.72933		-0.918485	-0.769276
Lus10014093.g	SEP1 (STRESS ENHANCED PROTEIN 1)	-0.547407	-0.793598	-1.15012		-0.602714
Lus10009973.g	Albino or Glassy Yellow 1	-0.329697	-0.576431	-0.987856		-0.658159	-0.411425
Lus10002733.g	ATJ2	0.276684		0.421183			0.337169
Lus10021665.g	geranylgeranyl reductase	-0.360822	-0.668142	-0.885068		-0.524246
Lus10039232.g	AMP-dependent synthetase and ligase family protein	0.401822	0.429524	0.965854		0.564032	0.53633
Lus10017567.g	cysteine protease inhibitor, putative / cystatin, putative	0.419254	0.46756	0.868669		0.449415	0.401109
Lus10010769.g	GER3 (GERMIN 3)	-0.812045	-1.6464	-2.5801	-0.834356	-1.76805	-0.933698
Lus10021244.g	chaperonin 20	-0.313713	-0.547478	-0.913183		-0.59947	-0.365705
Lus10021474.g	unknown protein	0.313847	0.213796			-0.229931
Lus10038618.g	proton-dependent oligopeptide transport (POT) family protein	0.376791	0.527728	1.21647		0.839683	0.688746
Lus10035863.g	RPS17 (RIBOSOMAL PROTEIN S17)	-0.438073	-0.75615	-1.25167		-0.8136	-0.495523
Lus10002992.g	adenylate cyclase	-0.518211	-0.551625	-0.950039		-0.431829	-0.398414
Lus10011513.g	aspartyl protease family protein	0.370972	0.467412	0.769937		0.398966	0.302525
Lus10002923.g	protein kinase family protein	0.299876	0.307869	0.566153		0.266277	0.258283
Lus10018212.g	RPL4	-0.393688	-0.792072	-1.3076	-0.398384	-0.913911	-0.515526
Lus10021762.g	AtMYB70 (myb domain protein 70)	0.744572		1.22879		0.484218	0.878897
Lus10039739.g	PETC (PHOTOSYNTHETIC ELECTRON TRANSFER C)	-0.505806	-0.818963	-1.0911		-0.585294
Lus10030251.g	phosphatidylinositol 3- and 4-kinase family protein / ubiquitin family protein	0.229598	0.190517	0.393969		0.164371	0.203452
Lus10011191.g	unknown protein	0.848664	0.939809	0.878589
Lus10016751.g	CSR1 (CHLORSULFURON/IMIDAZOLINONE RESISTANT 1)	-0.323839	-0.444106	-0.667435		-0.343596	-0.223329
Lus10019499.g		-0.315405	-0.407931	-0.809277		-0.493872	-0.401346
Lus10041265.g	tetratricopeptide repeat (TPR)-containing protein	-0.414404	-0.747834	-1.22306		-0.808656	-0.475226
Lus10017087.g	unknown protein	0.952152	1.4897	2.15317		1.20102	0.663478
Lus10028238.g	PSRP6 (PLASTID-SPECIFIC 50S RIBOSOMAL PROTEIN 6)	-0.416994	-0.759414	-1.16033		-0.743338	-0.400918
Lus10007840.g	CRR21 (chlororespiratory reduction 21)	-0.423312	-0.755704	-1.09911		-0.675795	-0.343403
Lus10040314.g	PPL2 (PsbP-like protein 2)	-0.494126	-0.63881	-0.800492
Lus10009164.g	unknown protein	0.338841	0.312509	0.349228
Lus10038986.g	LYC (LYCOPENE CYCLASE)	-0.355086	-0.60501	-0.904285		-0.549199	-0.299275
Lus10038234.g	unknown protein	-0.403086	-0.591381	-0.960195		-0.557108	-0.368814
Lus10015484.g	leucine-rich repeat family protein / protein kinase family protein	0.283982	0.340804	0.50126		0.217278
Lus10041718.g	quinone reductase family protein	0.45489		0.646033			0.410761
Lus10022867.g	photosystem II reaction center PSB28 protein	-0.525112	-0.739249	-1.1556		-0.630488	-0.416351
Lus10005719.g	bundle-sheath defective protein 2 family / bsd2 family	-0.532532	-0.932482	-1.66259		-1.13006	-0.730106
Lus10029142.g	ECHID (ENOYL-COA HYDRATASE/ISOMERASE D)	-0.299075	-0.522112	-0.904462		-0.605387	-0.38235
Lus10009195.g	unknown protein	-0.44252	-0.691142	-1.17637		-0.733851	-0.485229
Lus10028120.g	DEG5 (DEGP PROTEASE 5)	-0.291622	-0.410574	-0.679106		-0.387484	-0.268532
Lus10042538.g	WRKY74	0.361536	0.27181	0.390588
Lus10018763.g	OSB1 (Organellar Single-stranded)	-0.317559	-0.477534	-0.895457		-0.577898	-0.417923
Lus10011137.g	OXS3 (OXIDATIVE STRESS 3)	0.940644	0.697753	0.727459
Lus10039570.g	unknown protein	-0.336799	-0.477926	-0.999735		-0.662936	-0.521809
Lus10008754.g	ketose-bisphosphate aldolase class-II family protein	0.240471	0.273155	0.510147		0.269676	0.236992
Lus10004312.g	glucose-6-phosphate/phosphate translocator, putative	-0.363491	-0.274098	-0.519982
Lus10031209.g	GTP-binding protein-related	-0.452165	-0.756596	-1.35165		-0.899489	-0.595059
Lus10027552.g	EMB2750 (embryo defective 2750)	-0.372998	-0.702545	-1.29093		-0.917928	-0.588381
Lus10006137.g	unknown protein	-0.580919	-1.22339	-1.84518	-0.642472	-1.26426	-0.621788
Lus10043418.g	GTP1/OBG family protein	-0.411154	-0.758307	-1.34		-0.928845	-0.581692
Lus10011480.g	biotin/lipoyl attachment domain-containing protein	-0.590399	-1.07862	-1.3377		-0.747302
Lus10017378.g	FSD3 (FE SUPEROXIDE DISMUTASE 3)	-0.357213	-0.593717	-1.24129		-0.884077	-0.647573
Lus10000633.g	haloacid dehalogenase-like hydrolase family protein	-0.505007	-0.898783	-1.28738		-0.782372	-0.388596
Lus10015009.g	PEPKR1 (Phosphoenolpyruvate carboxylase-related kinase 1)	0.280394		0.464796		0.184402	0.284984
Lus10020990.g	CLPR1	-0.278953	-0.483128	-0.879916		-0.600963	-0.396788
Lus10019744.g	unknown protein	-0.308588	-0.372133	-0.541294		-0.232706
Lus10001438.g	unknown protein	-0.701185	-1.30063	-1.19899		-0.497803
Lus10032764.g	MYB73 (MYB DOMAIN PROTEIN 73)	1.53657	1.0762	1.84649
Lus10014382.g	SBE2.1 (starch branching enzyme 2.1)	-0.504875	-0.670002	-0.70643
Lus10000759.g	PTAC5 (PLASTID TRANSCRIPTIONALLY ACTIVE5)	-0.42539	-0.751368	-1.00626		-0.580868
Lus10032999.g	unknown protein	-0.367041	-0.617808	-0.883188		-0.516147	-0.26538
Lus10034394.g		-0.46496	-0.540495	-0.540677
Lus10018528.g	PSB29	-0.360465	-0.749478	-1.03039	-0.389013	-0.669929	-0.280916
Lus10025423.g	CHLI2 (MAGNESIUM CHELATASE I2)	-0.464118	-0.891677	-1.49672	-0.427559	-1.0326	-0.605046
Lus10025445.g	ribosomal protein S5 family protein	-0.431751	-0.855039	-1.45199	-0.423288	-1.02024	-0.596952
Lus10009255.g	peptidyl-prolyl cis-trans isomerase, chloroplast / cyclophilin / rotamase / cyclosporin A-binding protein (ROC4)	-0.457259	-0.792755	-1.43096		-0.973701	-0.638205
Lus10001416.g	phytoene synthase (PSY) / geranylgeranyl-diphosphate geranylgeranyl transferase	-0.481856	-0.534443	-0.60591
Lus10010723.g	ARR4 (RESPONSE REGULATOR 4)	0.462097	0.712539	0.96776		0.505663
Lus10042119.g	PEX14	-0.238349	-0.37578	-0.500875		-0.262525
Lus10002594.g	unknown protein	-0.621086	-1.13834	-1.99005		-1.36897	-0.851711
Lus10021432.g		0.285553	0.477346	0.827674		0.542121	0.350328
Lus10015831.g	LHCB6 (LIGHT HARVESTING COMPLEX PSII SUBUNIT 6)	-0.502443	-0.788905	-1.22859		-0.726143	-0.439681
Lus10036468.g	RNA recognition motif (RRM)-containing protein	-0.432033	-0.812374	-1.57228		-1.14025	-0.75991
Lus10033499.g	CRY3 (cryptochrome 3)	-0.43551	-0.428156	-0.389082
Lus10031713.g	invertase/pectin methylesterase inhibitor family protein / DC 1.2 homolog (FL5-2I22)	0.834821	0.633141	1.3882		0.553379	0.755059
Lus10003888.g	AtGH9C2 (Arabidopsis thaliana glycosyl hydrolase 9C2)	-0.569689
Lus10003070.g	sulfotransferase family protein	0.698768	0.97607	2.3113		1.61253	1.33523
Lus10041545.g	short-chain dehydrogenase/reductase (SDR) family protein	-0.61041	-0.784115	-1.47388		-0.86347	-0.689765
Lus10029159.g	radical SAM domain-containing protein	-0.309264	-0.554303	-0.787436		-0.478172	-0.233133
Lus10032519.g	amidase family protein	0.471627	0.662117	1.00952		0.537898	0.347407
Lus10004053.g	TIC40	-0.227723	-0.401779	-0.654331		-0.426608	-0.252552
Lus10043093.g	BGLU47 (Beta-glucosidase 47)	1.07277	1.07911	1.57971
Lus10031710.g	LPA2 (low psii accumulation2)	-0.348027	-0.636403	-1.17066		-0.822629	-0.534253
Lus10013513.g	SQD1	-0.265735	-0.523381	-0.860519	-0.257646	-0.594784	-0.337138
Lus10011923.g	senescence-associated protein-related	0.509047	0.685704	1.3496		0.840555	0.663897
Lus10015303.g	transferase family protein	-0.966914	-1.00221	-1.10216
Lus10024832.g	APG1 (ALBINO OR PALE GREEN MUTANT 1)	-0.294334	-0.515718	-0.657572		-0.363238
Lus10041209.g	PSAD-2 (photosystem I subunit D-2)	-0.587806	-0.957876	-1.34568		-0.757873
Lus10009756.g	defective chloroplasts and leaves protein-related / DCL protein-related	-0.397541	-0.628031	-1.09522		-0.697676	-0.467186
Lus10037501.g	unknown protein	0.584538		0.783961			0.492269
Lus10041155.g		-1.11269	-1.16745	-1.60745
Lus10038404.g	unknown protein	-0.333187	-0.633357	-1.03137		-0.698184	-0.398014
Lus10033664.g	ERF4 (ETHYLENE RESPONSIVE ELEMENT BINDING FACTOR 4)	0.744502		1.13744			0.625592
Lus10006886.g		0.535897	0.516736	0.995848		0.459951	0.479112
Lus10029100.g	cytochrome P450, family 87, subfamily A, polypeptide 2	-0.552766	-0.796716	-1.59102		-1.03826	-0.794305
Lus10022091.g	RNA binding	-0.323238	-0.64086	-1.03097	-0.317622	-0.707733	-0.390111
Lus10023173.g	myosin heavy chain-related	0.483193	0.539568	0.568949
Lus10023384.g	emb2279 (embryo defective 2279)	-0.386529	-0.645794	-1.09911		-0.712583	-0.453319
Lus10010457.g	GLU1 (GLUTAMATE SYNTHASE 1)	-0.355897	-0.54708	-0.630633		-0.274737
Lus10029903.g	unknown protein	-0.763594	-1.63276	-2.85385	-0.869165	-2.09025	-1.22109
Lus10000593.g	CTF2A	-0.676628	-0.788784	-1.09345
Lus10033222.g	transcription factor	0.342804	0.293943	0.494951
Lus10007251.g	aldose 1-epimerase family protein	-0.836661	-1.18147	-1.48037		-0.643705
Lus10024882.g	DMR6 (DOWNY MILDEW RESISTANT 6)	1.03265	1.09552	1.12495
Lus10013809.g	TRFL8 (TRF-LIKE 8)	0.545648	0.756685	1.1958		0.650151	0.439114
Lus10041634.g		1.43811	1.81612				-1.07999
Lus10026244.g	chloroplast nucleoid DNA-binding protein, putative	-0.672368	-1.21385	-1.96868		-1.29631	-0.754832
Lus10028434.g	male sterility MS5, putative	-0.206726	-0.177914	-0.453243		-0.246517	-0.275329
Lus10013019.g	ATPANK2 (PANTOTHENATE KINASE 2)	-0.679112	-1.05743	-1.42574		-0.746625
Lus10042118.g	1-deoxy-D-xylulose 5-phosphate reductoisomerase	-0.396062	-0.476775	-0.577197
Lus10000713.g		-0.844063	-1.02193	-1.82221		-0.978145	-0.800279
Lus10004961.g	CXIP4 (CAX INTERACTING PROTEIN 4)	0.235055		0.369088			0.226089
Lus10037741.g	LPD1 (LIPOAMIDE DEHYDROGENASE 1)	-0.271843	-0.395897	-0.596479		-0.324636	-0.200582
Lus10027723.g	unknown protein	0.286055	0.508132	0.59611		0.310055
Lus10001508.g	cyclase family protein	0.476203	0.595854	1.25615		0.779943	0.660292
Lus10034907.g	AT-HSFC1	0.670809	0.617893	1.20688		0.536071	0.588987
Lus10030611.g	SRO2 (SIMILAR TO RCD ONE 2)	0.651128	0.972743	0.949685
Lus10006602.g	HMT3	-0.566907	-0.687375	-1.0218		-0.454895
Lus10006373.g	MEE40 (maternal effect embryo arrest 40)	-0.281408	-0.497212	-0.874673		-0.593265	-0.377461
Lus10022478.g	YCF37 (Arabidopsis homolog of Synechocystis YCF37)	-0.62237	-0.823066	-1.19199		-0.569623
Lus10010344.g	SRS (SERYL-TRNA SYNTHETASE)	-0.297148	-0.455852	-0.812779		-0.515631	-0.356928
Lus10007586.g	ATFRO7 (FERRIC REDUCTION OXIDASE 7)	-0.786369	-0.691683	-0.653279
Lus10022659.g	ERS (GLUTAMATE TRNA SYNTHETASE)	-0.233227	-0.39006	-0.688763		-0.455537	-0.298703
Lus10020069.g	ILR3 (iaa-leucine resistant3)	-0.292534	-0.436789	-0.375273
Lus10028230.g	ZF14	-1.32073	-1.62237
Lus10031216.g	pentatricopeptide (PPR) repeat-containing protein	-0.5465	-0.811918	-1.14175		-0.595254
Lus10003136.g	ACR4 (ACT REPEAT 4)	-0.483536	-0.735782	-0.802799
Lus10033821.g	unknown protein	-0.387935	-0.585289	-0.966869		-0.578934	-0.38158
Lus10035532.g	PHT4	-0.402502	-0.455179	-0.6662
Lus10034713.g	myb family transcription factor	-0.35281	-0.433953	-0.83244		-0.47963	-0.398487
Lus10019540.g	bile acid:sodium symporter	-0.331479	-0.46582	-0.438328
Lus10001982.g	ribosomal protein L10 family protein	-0.480587	-0.968024	-1.62706	-0.487437	-1.14647	-0.659034
Lus10036378.g	BRH1 (BRASSINOSTEROID-RESPONSIVE RING-H2)	0.560894	0.433457	1.09048		0.529584	0.657021
Lus10011329.g	ACR4 (ACT REPEAT 4)	-0.554375	-0.660668	-1.18582		-0.631445	-0.525152
Lus10010280.g	LPA1 (LOW PSII ACCUMULATION1)	-0.424978	-0.613464	-1.17481		-0.749836	-0.56135
Lus10039752.g	wound-responsive family protein	1.28901	1.67797	2.91509		1.62608	1.23712
Lus10017614.g	Plant protein of unknown function (DUF827)	-0.682306	-1.7176	-2.65635	-1.0353	-1.97405	-0.938749
Lus10014230.g	coclaurine N-methyltransferase, putative	-0.317841	-0.379813	-0.533448		-0.215607
Lus10020429.g	mitochondrial 28S ribosomal protein S29-related	-0.313491		-0.510969			-0.299893
Lus10030772.g	WOL (WOODEN LEG)	0.352471	0.624206	0.599618		0.247146
Lus10027568.g	leucine-rich repeat transmembrane protein kinase, putative	-0.775018	-0.71354	-0.826492
Lus10040981.g	NCLPP7 (NUCLEAR-ENCODED CLP PROTEASE P7)	-0.435368	-0.716516	-1.15047		-0.715105	-0.433957
Lus10002264.g	eukaryotic translation initiation factor 1A, putative / eIF-1A, putative / eIF-4C, putative	-0.40761	-0.504161	-0.419352
Lus10031791.g	pentatricopeptide (PPR) repeat-containing protein	-0.310805	-0.520777	-1.0241		-0.713299	-0.503327
Lus10039753.g	wound-responsive protein, putative	1.57927	1.29694	2.88679		1.30753	1.58985
Lus10006822.g	unknown protein	-0.607726	-0.826962	-1.15728		-0.549549
Lus10018647.g	hydroxyproline-rich glycoprotein family protein	-0.564638	-0.777376	-0.820058
Lus10007788.g	Tetratricopeptide repeat (TPR)-like superfamily protein	-0.47866	-0.686578	-1.13685		-0.658191	-0.450274
Lus10014520.g	heavy-metal-associated domain-containing protein	-0.477404	-0.871001	-1.40702		-0.929618	-0.536021
Lus10018116.g	SSI1 (SUPPRESSOR OF SALICYLIC ACID INSENSITIVITY 1)	-0.208978	-0.284186	-0.21574
Lus10009622.g	YGGT family protein	-0.430195	-0.799741	-1.35631		-0.926118	-0.556571
Lus10023626.g	ALDH2C4	-0.689175	-0.763108	-1.20644		-0.517266
Lus10034152.g	ATNAP7	-0.29769	-0.542939	-0.797866		-0.500176	-0.254927
Lus10013472.g	PR5K	-1.27505	-1.2282	-1.53631
Lus10002166.g	binding	-0.879138	-0.933861	-0.963077
Lus10023233.g	iqd17 (IQ-domain 17)	0.349272	0.514736	0.569155
Lus10033851.g		-0.913624	-1.30543	-2.21563		-1.302	-0.910203
Lus10016885.g	TENA/THI-4 family protein	0.737942	0.868198	1.38858		0.650633	0.520378
Lus10003049.g	cell division protein ftsH, putative	-0.365885	-0.639205	-1.03358		-0.667699	-0.394379
Lus10017191.g	pfkB-type carbohydrate kinase family protein	-0.347922	-0.547916	-1.12057		-0.772648	-0.572654
Lus10034185.g	unknown protein	-0.33918	-0.577294	-0.799055		-0.459875
Lus10006243.g	PSBY	-0.612251	-1.09702	-1.54938		-0.937125	-0.452355
Lus10025446.g	dormancy/auxin associated family protein	0.988769		1.62769		0.638916	0.995505
Lus10024270.g	AUL1	0.47695		0.684437			0.350077
Lus10002673.g	PSI-P (PHOTOSYSTEM I P SUBUNIT)	-0.502625	-0.759437	-1.19416		-0.691536	-0.434724
Lus10020765.g		0.420468	0.393402	0.641712
Lus10041490.g	STN7 (Stt7 homolog STN7)	-0.496989	-0.815443	-0.989966		-0.492977
Lus10000614.g	photosystem II reaction center PsbP family protein	-0.344729	-0.679193	-1.30122	-0.334465	-0.95649	-0.622025
Lus10030488.g	unknown protein	-1.00805	-1.44412	-1.8168		-0.808748
Lus10011528.g	formamidase, putative / formamide amidohydrolase, putative	0.409796	0.379194	1.03805		0.628257	0.658859
Lus10020781.g	glutamyl-tRNA(Gln) amidotransferase, putative	-0.292639	-0.517576	-0.789167		-0.496528	-0.271591
Lus10011398.g	ALB4 (ALBINA 4)	-0.310364	-0.541114	-0.892565		-0.582201	-0.351451
Lus10040515.g		-0.607911	-0.982907	-1.03497		-0.427065
Lus10022255.g	PDF1B (PEPTIDE DEFORMYLASE 1B)	-0.362461	-0.694253	-1.07736		-0.714896	-0.383104
Lus10018614.g	unknown protein	-0.877968	-1.47392	-1.94602		-1.06805
Lus10035224.g	adenylate kinase family protein	0.339508	0.372516	0.472525
Lus10025727.g	GRF8 (GENERAL REGULATORY FACTOR 8)	-0.248234	-0.26576	-0.429423		-0.181189
Lus10042488.g	disease resistance-responsive protein-related / dirigent protein-related	0.353946	0.27676	0.823606		0.469659	0.546846
Lus10034928.g	ABIL4 (ABL INTERACTOR-LIKE PROTEIN 4)	-0.815444	-1.66175	-3.70641		-2.89096	-2.04465
Lus10029915.g	unknown protein	-0.50684	-1.04055	-1.55118	-0.533705	-1.04434	-0.510637
Lus10016076.g		0.249837	0.312282	0.514746		0.264909	0.202464
Lus10016781.g	YCF37 (Arabidopsis homolog of Synechocystis YCF37)	-0.575381	-0.827174	-1.15818		-0.582802
Lus10031071.g	unknown protein	0.860614	0.756346	1.89774		1.03713	1.14139
Lus10021663.g	LHCA4 (LIGHT-HARVESTING CHLOROPHYLL-PROTEIN COMPLEX I SUBUNIT A4)	-0.376535	-0.657377	-1.0494		-0.672866	-0.392025
Lus10010481.g		-1.96885	-1.57424	-3.87396		-1.9051	-2.29972
Lus10000719.g	REV (REVOLUTA)	0.225999	0.225944	0.294942
Lus10020002.g	pentatricopeptide (PPR) repeat-containing protein	-0.47061	-0.763871	-1.03323		-0.56262
Lus10020040.g	APR1 (APS REDUCTASE 1)	-0.461727	-0.495442	-0.578991
Lus10009787.g	pentatricopeptide (PPR) repeat-containing protein	-0.391307	-0.831945	-1.3442	-0.440637	-0.952891	-0.512254
Lus10016537.g	APK1B	0.734457		1.34934		0.614882	1.02991
Lus10042524.g	NPQ1 (NON-PHOTOCHEMICAL QUENCHING 1)	-0.331466	-0.625997	-0.939022		-0.607555	-0.313025
Lus10020774.g	haloacid dehalogenase (HAD) superfamily protein	-0.395807	-0.544604	-0.863955		-0.468149	-0.319351
Lus10033693.g	unknown protein	-1.15954	-1.7938	-1.78166
Lus10003900.g	GT72B1	-0.77354	-0.838772	-1.11223
Lus10039215.g	DNA-binding family protein / remorin family protein	-0.920552	-1.27544	-2.20871		-1.28816	-0.933271
Lus10003811.g	unknown protein	-0.39396	-0.561872	-1.27346		-0.879502	-0.71159
Lus10039678.g	aconitate hydratase, cytoplasmic, putative / citrate hydro-lyase/aconitase, putative	-0.218379	-0.223037	-0.310701
Lus10022496.g	unknown protein	0.508318	0.694591	0.991273		0.482955
Lus10005628.g	PETE1 (PLASTOCYANIN 1)	-0.66732	-1.02251	-1.56024		-0.89292	-0.537728
Lus10018530.g	wound-responsive family protein	1.23913	1.61967	3.18544		1.94631	1.56577
Lus10037966.g	SVR1 (SUPPRESSOR OF VARIEGATION 1)	-0.346413	-0.636831	-0.91439		-0.567977	-0.277559
Lus10029656.g		-0.874328	-1.58282	-2.90275		-2.02842	-1.31993
Lus10016780.g	HCF164	-0.367102	-0.551857	-0.892716		-0.525614	-0.340859
Lus10016456.g	17.8 kDa class I heat shock protein (HSP17.8-CI)	0.603898	0.668793	1.54827		0.944375	0.879481
Lus10039156.g	LHCB5 (LIGHT HARVESTING COMPLEX OF PHOTOSYSTEM II 5)	-0.487107	-0.920938	-1.04162		-0.554517
Lus10014751.g	PSBW (PHOTOSYSTEM II REACTION CENTER W)	-0.415308	-0.694488	-0.908		-0.492692
Lus10023407.g	ATEXPA4 (ARABIDOPSIS THALIANA EXPANSIN A4)	0.571696	0.470663	0.368982
Lus10036345.g	LPA1 (LOW PSII ACCUMULATION1)	-0.306275	-0.462409	-0.477191
Lus10008269.g	IQD18 (IQ-domain 18)	0.237866	0.433693	0.75216		0.514293	0.318467
Lus10009180.g	ribose 5-phosphate isomerase-related	-0.401983	-0.820015	-1.15037	-0.418032	-0.748384	-0.330352
Lus10027404.g	AGL42 (AGAMOUS LIKE 42)	0.552147	0.863988	1.05248		0.500336
Lus10012054.g	emb1273 (embryo defective 1273)	-0.364496	-0.496273	-0.777318		-0.412822	-0.281045
Lus10024713.g	unknown protein	-0.520534	-0.922902	-1.49779		-0.977259	-0.574892
Lus10031620.g	emb1923 (embryo defective 1923)	-0.258346	-0.446911	-0.756335		-0.497989	-0.309424
Lus10021827.g	ERD14 (EARLY RESPONSE TO DEHYDRATION 14)	0.587868	0.923001	1.69496		1.1071	0.771964
Lus10014135.g	PGR5-LIKE A	-0.333687	-0.51534	-0.918777		-0.58509	-0.403437
Lus10025230.g	lipid transfer protein 6	0.358187	0.34703	0.762689		0.404502	0.415659
Lus10014877.g	mitochondrial transcription termination factor family protein / mTERF family protein	-0.446499	-0.744254	-1.39243		-0.945929	-0.648174
Lus10030975.g	unknown protein	0.64525	0.946118	1.2794		0.634146
Lus10041763.g	hydrolase, alpha/beta fold family protein	-0.495975	-0.800585	-1.02473		-0.528751
Lus10000971.g	ATUSP (ARABIDOPSIS THALIANA UDP-SUGAR PYROPHOSPHORYLASE)	0.218041	0.274206	0.490876		0.272835	0.216671
Lus10012698.g	MLO4 (MILDEW RESISTANCE LOCUS O 4)	0.903531	1.0293	1.61644		0.712911	0.587147
Lus10015051.g		0.345288	0.396242	0.530632
Lus10009471.g	Rieske (2Fe-2S) domain-containing protein	-0.573959	-0.957508	-1.55305		-0.979095	-0.595546
Lus10039758.g	wound-responsive protein-related	0.645567		0.948678			0.801077
Lus10033754.g	transferase/ transferase, transferring acyl groups other than amino-acyl groups	-0.497148	-0.355107			0.590856	0.448815
Lus10037637.g	unknown protein	-0.408911	-0.601862	-0.978749		-0.569837	-0.376887
Lus10035565.g	unknown protein	0.319574	0.425568	0.351356
Lus10031981.g	CCB1 (COFACTOR ASSEMBLY OF COMPLEX C)	-0.467259	-0.769979	-1.3076		-0.840337	-0.537618
Lus10011151.g		-0.501026	-0.765117	-1.23514		-0.734116	-0.470024
Lus10013591.g	CP33	-0.616329	-1.11838	-1.98905		-1.37273	-0.870672
Lus10017912.g	50S ribosomal protein L21, chloroplast / CL21 (RPL21)	-0.439045	-0.70762	-1.19373		-0.754683	-0.486108
Lus10039405.g	acylaminoacyl-peptidase-related	-0.338039	-0.465658	-0.587346		-0.249307
Lus10016174.g	CP33	-0.424262	-0.886777	-1.37418	-0.462515	-0.949921	-0.487406
Lus10010925.g		0.489467	0.633131	0.737761
Lus10013626.g	MATE efflux family protein	-0.25297	-0.22935	-0.308709
Lus10041636.g		-0.739763	-0.76534			0.53946	0.565037
Lus10031923.g	tetratricopeptide repeat (TPR)-containing protein	-0.377601	-0.529562	-0.872016		-0.494416	-0.342454
Lus10019936.g	unknown protein	0.764827		1.26242		0.497589	1.0017
Lus10042006.g	XPL1 (XIPOTL 1)	-0.293981	-0.233513	-0.443468
Lus10029616.g	SULTR1	-0.979723	-1.21431	-1.14733
Lus10043157.g	SHM4 (serine hydroxymethyltransferase 4)	-0.247595	-0.196398	-0.205971
Lus10003953.g	CLPR1	-0.220316	-0.339693	-0.557038		-0.336722	-0.217346
Lus10029627.g		-0.719348	-0.991423	-1.24564		-0.526295
Lus10008118.g	unknown protein	0.611385	0.69268	0.988905
Lus10028683.g	EMB2750 (embryo defective 2750)	-0.348523	-0.671263	-1.2273		-0.878776	-0.556036
Lus10017571.g	AOC3 (ALLENE OXIDE CYCLASE 3)	0.551808	0.623352	1.4506		0.898788	0.827244
Lus10006983.g	xylose isomerase family protein	0.600607	0.859356	1.34033		0.73972	0.480971
Lus10018717.g	CYP81D8	0.428284	0.902869	0.768234	0.474585	0.33995
Lus10002306.g		-0.441146	-0.463028	-0.840339		-0.399193	-0.377311
Lus10011129.g	tRNA/rRNA methyltransferase (SpoU) family protein	-0.302667	-0.51527	-1.06228		-0.759612	-0.547009
Lus10022718.g	FTSZ2-2	-0.308705	-0.391095	-0.418781
Lus10038220.g	histidine triad family protein / HIT family protein	-0.317057	-0.582152	-0.905183		-0.588126	-0.323031
Lus10009759.g	chloroplast inner membrane import protein Tic22, putative	-0.359077	-0.598159	-1.03525		-0.676169	-0.437088
Lus10017164.g	ATBRXL4 (BREVIS RADIX-LIKE 4)	0.314995	0.281077	0.407372
Lus10019253.g	unknown protein	-0.268696	-0.199076	-0.173238
Lus10008722.g	unknown protein	-0.603174	-0.751725	-0.683943
Lus10035119.g	CCB1 (COFACTOR ASSEMBLY OF COMPLEX C)	-0.449905	-0.863367	-1.29324		-0.843332	-0.42987
Lus10037627.g	acid phosphatase survival protein SurE, putative	-0.29755	-0.288716	-0.488014
Lus10025925.g	unknown protein	-0.447497	-0.613738	-0.834144		-0.386647
Lus10034484.g	DNAJ heat shock N-terminal domain-containing protein (J11)	0.892607		1.44549			1.07746
Lus10017976.g	myo-inositol monophosphatase like 2	-0.277949	-0.237073	-0.225877
Lus10017102.g	mtLPD1 (mitochondrial lipoamide dehydrogenase 1)	-0.244722	-0.224727	-0.349962
Lus10042812.g	thylakoid lumenal 20 kDa protein	-0.436461	-0.939209	-1.76543	-0.502748	-1.32897	-0.826218
Lus10018393.g	pentatricopeptide (PPR) repeat-containing protein	-0.392714		-0.464236
Lus10007954.g	oxidoreductase NAD-binding domain-containing protein	-0.595431	-1.10064	-1.60328		-1.00785	-0.502647
Lus10029785.g	thylakoid lumenal 20 kDa protein	-0.535579	-0.96538	-1.94316		-1.40758	-0.977783
Lus10022507.g	immunophilin, putative / FKBP-type peptidyl-prolyl cis-trans isomerase, putative	-0.522917	-0.911515	-1.08735		-0.564433
Lus10010483.g	CYC1BAT	-0.208708	-0.203398	-0.3877		-0.178991	-0.184302
Lus10038770.g	ribosomal protein L18 family protein	-0.349706	-0.765089	-1.24388	-0.415383	-0.89417	-0.478788
Lus10021119.g	unknown protein	0.457513
Lus10042316.g	RD2	0.292866	0.356634	0.514747		0.221881
Lus10007565.g		-0.418356	-0.903749	-1.37317	-0.485393	-0.954809	-0.469416
Lus10032688.g	pentatricopeptide (PPR) repeat-containing protein	-0.400206	-0.758739	-1.26494		-0.86473	-0.506198
Lus10007880.g	PHR2 (photolyase/blue-light receptor 2)	-0.339324	-0.615576	-0.861861		-0.522537
Lus10027524.g	heavy-metal-associated domain-containing protein	0.766288	0.692212	1.86253		1.09624	1.17031
Lus10038954.g	immunophilin / FKBP-type peptidyl-prolyl cis-trans isomerase family protein	-0.471547	-0.992819	-1.6513	-0.521272	-1.17975	-0.658482
Lus10013676.g	aminotransferase, putative	0.329042		0.470066			0.261645
Lus10018069.g	GUN5 (GENOMES UNCOUPLED 5)	-0.4878	-0.694109	-0.886962		-0.399162
Lus10029680.g	NPQ4 (NONPHOTOCHEMICAL QUENCHING)	-0.71693	-1.0301	-1.46441		-0.747481
Lus10040070.g	aconitate hydratase, cytoplasmic, putative / citrate hydro-lyase/aconitase, putative	-0.28782	-0.274152	-0.508345		-0.220525	-0.234193
Lus10019314.g	MYBR1 (MYB DOMAIN PROTEIN R1)	0.767262	1.01519	1.50706		0.739795
Lus10024596.g	invertase/pectin methylesterase inhibitor family protein	1.11187	1.45737	2.86114		1.74927	1.40377
Lus10041956.g	xylulose kinase, putative	-0.33267	-0.489454	-0.739427		-0.406757
Lus10008580.g	TIC110 (TRANSLOCON AT THE INNER ENVELOPE MEMBRANE OF CHLOROPLASTS 110)	-0.228963	-0.458764	-0.817796	-0.2298	-0.588833	-0.359032
Lus10024051.g	unknown protein	-0.43786	-1.00153	-1.64754	-0.563668	-1.20968	-0.646015
Lus10023118.g	biotin carboxyl carrier protein of acetyl-CoA carboxylase-related	-0.513148	-0.79663	-1.05645		-0.5433
Lus10015923.g	tRNA (guanine-N7-)-methyltransferase	-0.279071	-0.469541	-0.743686		-0.464615	-0.274145
Lus10033683.g	unknown protein	0.937204	1.377	1.61683		0.679629
Lus10042242.g	UDP-glucoronosyl/UDP-glucosyl transferase family protein	-0.632257	-0.737213	-0.841261
Lus10038031.g	Albino or Glassy Yellow 1	-0.26246	-0.535365	-0.874341	-0.272905	-0.611881	-0.338977
Lus10020755.g		-0.370497	-0.27158	-0.451279
Lus10018965.g	unknown protein	-0.330294	-0.513207	-0.745599		-0.415305
Lus10013400.g	antitermination NusB domain-containing protein	-0.431137	-0.73194	-1.36378		-0.932647	-0.631845
Lus10002353.g	GTP cyclohydrolase I	-0.288987	-0.231714
Lus10018648.g		-0.520761	-0.984826	-0.740452
Lus10028005.g	unknown protein	0.365008	0.375696	0.916245		0.551237	0.540549
Lus10017421.g		0.598387		0.801924			0.505202
Lus10027381.g		-0.336424	-0.67222	-1.16058	-0.335795	-0.824152	-0.488357
Lus10031146.g	ATTPPA	1.6436	2.40951	3.79672		2.15312	1.38721
Lus10013716.g	SH2 domain protein B	0.295667		0.401466			0.249318
Lus10030800.g	ATHB-1 (ARABIDOPSIS THALIANA HOMEOBOX 1)	0.907363	1.48302	1.51136		0.604
Lus10041110.g		-1.12494	-2.29415	-2.13781		-1.01287
Lus10040368.g	disease resistance protein (TIR-NBS-LRR class)	0.700249	0.828802	1.15104		0.450793
Lus10002792.g	serpin, putative / serine protease inhibitor, putative	0.421637	0.447346	1.08926		0.667623	0.641914
Lus10039755.g	wound-responsive protein, putative	1.26672	1.48654	3.00911		1.74238	1.52257
Lus10002981.g		-0.888153	-1.94942	-3.35802	-1.06127	-2.46986	-1.4086
Lus10015245.g	nodulin MtN3 family protein	-0.451287	-0.35432	-0.4669
Lus10022854.g	DENN (AEX-3) domain-containing protein	0.305574	0.342451	0.393361
Lus10027190.g	membrane-associated zinc metalloprotease, putative	-0.447853	-0.723855	-1.26649		-0.81864	-0.542638
Lus10036216.g	EMB3007 (embryo defective 3007)	-0.291828	-0.39221	-0.816989		-0.525161	-0.424779
Lus10037806.g		0.543515	0.689531	1.07204		0.528526	0.38251
Lus10015677.g	Tetratricopeptide repeat (TPR)-like superfamily protein	-0.376539	-0.741059	-1.15963		-0.783094	-0.418575
Lus10030258.g	tetratricopeptide repeat (TPR)-containing protein	-0.396359	-0.760466	-1.26781		-0.871452	-0.507345
Lus10006665.g	BURP domain-containing protein	1.20199	2.17215	4.026		2.82401	1.85385
Lus10016350.g	self-incompatibility protein-related	1.99128	2.21468	2.88511
Lus10017197.g	zinc finger (C3HC4-type RING finger) family protein	0.399241	0.40159	0.613332
Lus10025116.g	ATEXLA2 (ARABIDOPSIS THALIANA EXPANSIN-LIKE A2)	0.610193	0.899804	1.46774		0.857546	0.567935
Lus10001618.g	ARID/BRIGHT DNA-binding domain-containing protein	-0.263811	-0.327636	-0.483423		-0.219613
Lus10008813.g	unknown protein	-0.515158	-1.09418	-1.50368	-0.57902	-0.988523	-0.409503
Lus10035053.g	electron carrier/ oxidoreductase	0.666498	1.04883	0.858757
Lus10024858.g	PSBW (PHOTOSYSTEM II REACTION CENTER W)	-0.498675	-0.845992	-1.25152		-0.752846	-0.405529
Lus10017023.g	CPSRP54 (CHLOROPLAST SIGNAL RECOGNITION PARTICLE 54 KDA SUBUNIT)	-0.273887	-0.62375	-0.996158	-0.349863	-0.722271	-0.372408
Lus10035530.g	amine oxidase family protein	-0.539475	-0.904009	-1.39125		-0.851773	-0.48724
Lus10023644.g	short-chain dehydrogenase/reductase (SDR) family protein	-0.328417	-0.555806	-0.71167		-0.383253
Lus10001510.g	O-methyltransferase family 2 protein	1.13009	1.28706	1.63811
Lus10017931.g	NDPK2 (NUCLEOSIDE DIPHOSPHATE KINASE 2)	-0.328757	-0.544393	-0.851752		-0.522994	-0.307359
Lus10026281.g	ATPRP2 (PROLINE-RICH PROTEIN 2)	-0.936784	-1.37229	-1.73785		-0.801067
Lus10025847.g	PIFI (post-illumination chlorophyll fluorescence increase)	-0.312567	-0.406769	-0.523391
Lus10003476.g	putative endonuclease or glycosyl hydrolase with C2H2-type zinc finger domain	0.325383	0.498206	0.538505
Lus10043180.g	AR192	-0.263756
Lus10022730.g	STN8	-0.861331	-1.54275	-2.00543		-1.1441
Lus10038382.g	BAM3 (BARELY ANY MERISTEM 3)	0.36034	0.507205	0.492252
Lus10024330.g	chaperone protein dnaJ-related	-0.694952	-1.0821	-1.31759		-0.622636
Lus10020012.g	CIA2 (CHLOROPLAST IMPORT APPARATUS 2)	-0.598414	-1.22474	-2.13665	-0.626322	-1.53824	-0.911915
Lus10024221.g	EDA3 (embryo sac development arrest 3)	-0.280019	-0.45785	-0.647984		-0.367965
Lus10040693.g	RPL4	-0.380992	-0.76893	-1.32906	-0.387937	-0.948068	-0.560131
Lus10000711.g	DMR6 (DOWNY MILDEW RESISTANT 6)	0.68998	0.882029	1.90955		1.21957	1.02752
Lus10001598.g	atnudt18 (Arabidopsis thaliana Nudix hydrolase homolog 18)	-0.539582	-0.776509	-1.32147		-0.781886	-0.544959
Lus10021972.g	tetratricopeptide repeat (TPR)-containing protein	-0.342011	-0.560089	-1.02286		-0.680849	-0.46277
Lus10034302.g	plastid-specific 30S ribosomal protein 3, putative / PSRP-3, putative	-0.437713	-0.849537	-1.50363		-1.06592	-0.654096
Lus10041794.g	ROT3 (ROTUNDIFOLIA 3)	0.596541	0.588158	0.954875
Lus10005791.g		-0.529468	-0.907785	-1.61905		-1.08958	-0.711263
Lus10026777.g	RSW10 (RADIAL SWELLING 10)	-0.38997	-0.504816	-0.617727
Lus10036919.g	glucosamine/galactosamine-6-phosphate isomerase family protein	0.369921	0.342914	0.597115
Lus10017583.g	pentatricopeptide (PPR) repeat-containing protein	-0.461705	-0.679991	-1.12569		-0.663983	-0.445697
Lus10007706.g	ribosomal protein L35 family protein	-0.39212	-0.759606	-1.29648		-0.904357	-0.536871
Lus10008560.g	unknown protein	-0.425467	-0.698054	-1.11149		-0.686028	-0.413441
Lus10028562.g	PTAC6 (PLASTID TRANSCRIPTIONALLY ACTIVE6)	-0.256934	-0.435599	-0.784355		-0.527422	-0.348756
Lus10023820.g	rhodanese-like domain-containing protein	-0.431992	-0.799827	-1.13983		-0.707835	-0.34
Lus10021687.g	unknown protein	0.754691	1.09406	1.07668
Lus10002286.g	calcium ion binding	-0.664901	-1.39982	-2.1823	-0.734923	-1.5174	-0.782475
Lus10009050.g	atToc64-III (Arabidopsis thaliana translocon at the outer membrane of chloroplasts 64-III)	-0.237749	-0.377401	-0.720489		-0.48274	-0.343089
Lus10027112.g	unknown protein	-0.225782	-0.198063	-0.520449		-0.294667	-0.322386
Lus10018223.g	pentatricopeptide (PPR) repeat-containing protein	-0.287707	-0.342584	-0.663872		-0.376165	-0.321288
Lus10030014.g	xanthine/uracil permease family protein	0.25699	0.502849	0.651752		0.394762
Lus10011576.g	BAM1 (BARELY ANY MERISTEM 1)	0.220643	0.227667	0.426048		0.205405	0.198381
Lus10007872.g	BGLU11 (BETA GLUCOSIDASE 11)	0.698317		1.29423		0.595913	0.853601
Lus10026066.g	unknown protein	0.446976	0.580989	0.717608
Lus10030759.g	semialdehyde dehydrogenase family protein	-0.263057	-0.245256	-0.51841		-0.255353	-0.273154
Lus10026463.g	unknown protein	-0.541464		-0.863646			-0.487439
Lus10008281.g	CP5	-0.283611	-0.491286	-0.704999		-0.421389
Lus10006574.g	EIN4 (ETHYLENE INSENSITIVE 4)	0.462069	0.350369	0.756224			0.405856
Lus10020186.g	DNA topoisomerase, type IA, core	-0.280956	-0.457121	-0.724725		-0.443769	-0.267604
Lus10021325.g	serine carboxypeptidase S28 family protein	1.79426		1.78884
Lus10015648.g	disease resistance protein (TIR-NBS-LRR class), putative	-1.04589	-0.889911	-0.726235
Lus10038015.g	peptidyl-prolyl cis-trans isomerase, chloroplast / cyclophilin / rotamase / cyclosporin A-binding protein (ROC4)	-0.359132	-0.694991	-1.24166		-0.882526	-0.546667
Lus10011336.g	ATDCI1 (DELTA(3,5),DELTA(2,4)-DIENOYL-COA ISOMERASE 1)	-0.366069	-0.290968	-0.396368
Lus10027755.g	PUMP1 (PLANT UNCOUPLING MITOCHONDRIAL PROTEIN 1)	0.375062	0.313776	0.667752		0.29269	0.353976
Lus10005902.g		1.12098	1.21269	2.99731		1.87633	1.78462
Lus10023940.g	FMO1 (FLAVIN-DEPENDENT MONOOXYGENASE 1)	-0.655859	-1.51062	-2.46486	-0.85476	-1.809	-0.954245
Lus10020729.g	phytoene synthase (PSY) / geranylgeranyl-diphosphate geranylgeranyl transferase	-0.343183	-0.698504	-0.886386	-0.355321	-0.543203
Lus10033663.g	ABC transporter family protein	1.02404	1.03446	1.66261		0.638577
Lus10042322.g	EMB2219 (embryo defective 2219)	-0.330971	-0.59231	-0.77723		-0.446259
Lus10025133.g	WRKY70	0.632214	0.773701	1.51011		0.877894	0.736407
Lus10035246.g	XIA (MYOSIN XI A)	1.85305	2.51109	3.61148		1.75843	1.10039
Lus10036682.g	ALA3 (Aminophospholipid ATPase3)	0.288611	0.389816	0.681181		0.39257	0.291365
Lus10017049.g	ABI5 (ABA INSENSITIVE 5)	0.827067	0.87147	2.08068		1.25361	1.20921
Lus10002143.g	PSAL (photosystem I subunit L)	-0.537227	-0.80172	-1.12904		-0.59181
Lus10023792.g	non-intrinsic ABC protein 9	-0.47305	-0.503403	-0.558114
Lus10029488.g		0.599669	0.664431	1.16878		0.569114	0.504352
Lus10031916.g	unknown protein	-1.37336	-2.35886	-3.98305		-2.60969
Lus10018579.g	PORA	-0.388773	-0.762935	-1.0406		-0.651824
Lus10010989.g	NADP-dependent oxidoreductase, putative	0.50725	0.636852	1.01867		0.511421	0.381819
Lus10037118.g	unknown protein	-0.35884	-0.710378	-0.798102		-0.439261
Lus10017817.g	proton-dependent oligopeptide transport (POT) family protein	-0.3878	-0.715028	-0.440179
Lus10023460.g	ITN1 (INCREASED TOLERANCE TO NACL)	0.605222	0.609492	1.43189		0.826663	0.822394
Lus10039294.g	unknown protein	-0.318181	-0.527555	-0.834369		-0.516187	-0.306813
Lus10012171.g	TIM (TRIOSEPHOSPHATE ISOMERASE)	-0.315345	-0.457676	-0.626098		-0.310753
Lus10027056.g	OASC (O-ACETYLSERINE (THIOL) LYASE ISOFORM C)	-0.294492	-0.413074	-0.677578		-0.383086	-0.264503
Lus10041469.g	plastid-specific 30S ribosomal protein 3, putative / PSRP-3, putative	-0.551462	-0.861488	-1.56636		-1.01489	-0.704869
Lus10042255.g	[acyl-carrier-protein] S-malonyltransferase/ binding / catalytic/ transferase	-0.256945	-0.38905	-0.647575		-0.39063	-0.258525
Lus10002858.g	TRICHOME BIREFRINGENCE-LIKE 35	0.219073	0.289386	0.431845		0.212771
Lus10028569.g	ATY1 (ARABIDOPSIS THIOREDOXIN Y1)	-0.469099	-0.615007	-0.990711		-0.521613	-0.375705
Lus10014766.g	unknown protein	-0.31721	-0.487766	-0.4133
Lus10036920.g	kinase	-0.269686	-0.535561	-0.927607		-0.657921	-0.392045
Lus10041611.g	sulfotransferase family protein	-0.598502	-0.958695	-1.27903		-0.68053
Lus10025628.g	LAX3 (LIKE AUX1 3)	0.500293	0.656172	0.746129
Lus10013843.g	unknown protein	-0.375534	-0.378389	-0.313318
Lus10037476.g	UPM1 (UROPHORPHYRIN METHYLASE 1)	-0.494455	-0.894685	-1.52899		-1.03454	-0.634308
Lus10006927.g	GTP-binding family protein	-0.295335	-0.625867	-0.878599	-0.330532	-0.583263	-0.252732
Lus10010132.g	unknown protein	-0.431853	-0.781535	-0.942271		-0.510419
Lus10015560.g	APR3 (APS REDUCTASE 3)	-0.466204	-0.552895	-0.602103
Lus10021323.g	lumazine-binding family protein	-0.353389	-0.585381	-0.764369		-0.41098
Lus10010506.g	ADH1 (ALCOHOL DEHYDROGENASE 1)	0.352331	0.292025	0.740896		0.388564	0.448871
Lus10020603.g	esterase/lipase/thioesterase family protein	0.314269	0.517805	0.946423		0.632155	0.428619
Lus10001465.g	LOX1	0.344306	0.370806	0.649856		0.30555	0.27905
Lus10031128.g	transketolase, putative	-0.494403	-0.930552	-1.41674		-0.922339	-0.48619
Lus10015711.g	ACHT4 (ATYPICAL CYS HIS RICH THIOREDOXIN 4)	0.757153	0.829614
Lus10029603.g	ARPC3 (actin-related protein C3)	0.622246	0.486755	0.867371
Lus10021740.g	terpene cyclase/mutase-related	0.308655		0.317863
Lus10002287.g	TIC40	-0.241821	-0.385599	-0.635659		-0.393839	-0.25006
Lus10017400.g	leucine-rich repeat transmembrane protein kinase, putative	-0.804859	-0.995943	-1.44292		-0.638061
Lus10038612.g	lactoylglutathione lyase, putative / glyoxalase I, putative	-0.388375	-0.653349	-0.991248		-0.602872	-0.337898
Lus10031495.g	heavy-metal-associated domain-containing protein	0.422941	0.713122	1.02741		0.604465	0.314285
Lus10020105.g	zinc finger (B-box type) family protein	0.236916	0.230903	0.546176		0.30926	0.315273
Lus10035934.g	GRF8 (GENERAL REGULATORY FACTOR 8)	-0.282897	-0.314916	-0.465549
Lus10012225.g	IMK2 (INFLORESCENCE MERISTEM RECEPTOR-LIKE KINASE 2)	-0.277245	-0.455934	-0.594199		-0.316954
Lus10013814.g	AtTCP14 (TEOSINTE BRANCHED1, CYCLOIDEA and PCF (TCP) 14)	0.409271	0.461268	0.539282
Lus10007883.g	dicarboxylate/tricarboxylate carrier (DTC)	-0.253287	-0.267713	-0.475449		-0.222162	-0.207736
Lus10031417.g	RPL15	-0.346821	-0.72518	-1.24182	-0.378359	-0.894999	-0.516639
Lus10023436.g	PPL2 (PsbP-like protein 2)	-0.530301	-0.978504	-1.17664		-0.646339
Lus10002538.g	ATRL6 (ARABIDOPSIS RAD-LIKE 6)	0.667496	0.952934	1.14888		0.481382
Lus10040883.g	(KASI) 3-ketoacyl-acyl carrier protein synthase I	-0.298273	-0.556769	-0.873733		-0.57546	-0.316964
Lus10041624.g	unknown protein	0.224171		0.333289			0.173747
Lus10021240.g	ERD14 (EARLY RESPONSE TO DEHYDRATION 14)	2.23314	2.12808	4.05936		1.82622	1.93129
Lus10027639.g	JAZ12 (JASMONATE-ZIM-DOMAIN PROTEIN 12)	0.290285	0.363555	0.679359		0.389074	0.315804
Lus10018888.g	trihelix DNA-binding protein, putative	-1.16995	-1.68465	-1.76622
Lus10033882.g	solute:sodium symporters	0.419247	0.507186	0.512458
Lus10016492.g	SMO2-1 (STEROL 4-ALPHA-METHYL-OXIDASE 2-1)	-0.319871	-0.274513
Lus10035110.g	unknown protein	-0.386687	-0.730219	-1.13013		-0.743443	-0.399912
Lus10013640.g	ribosomal protein L3 family protein	-0.356162	-0.741219	-1.25444	-0.385057	-0.898276	-0.513219
Lus10001378.g		-0.413591	-0.735845	-1.10741		-0.693817	-0.371563
Lus10040639.g	PSAF (photosystem I subunit F)	-0.438919	-0.774776	-1.14041		-0.701492	-0.365634
Lus10010006.g	CP12-1	-0.533255	-0.969331	-1.33287		-0.79962
Lus10010916.g	RPL15	-0.323544	-0.710171	-1.16249	-0.386626	-0.838949	-0.452323
Lus10002519.g	unknown protein	-0.681399		-0.619196
Lus10008558.g	peptide chain release factor, putative	-0.291166	-0.259777	-0.559481		-0.268315	-0.299704
Lus10036005.g	unknown protein	1.52253	1.60613	2.23674
Lus10041169.g	magnesium transporter CorA-like family protein (MRS2-2)	0.470633	0.430571	0.600821
Lus10004273.g		0.642596				-0.740405
Lus10029531.g	SRT2 (SIRTUIN 2)	-0.306952	-0.306712	-0.504899
Lus10015278.g	LTP4 (LIPID TRANSFER PROTEIN 4)	-0.728414	-1.15502	-1.97025		-1.24184	-0.815232
Lus10031215.g	pentatricopeptide (PPR) repeat-containing protein	-0.363644	-0.777183	-1.37351	-0.413539	-1.00987	-0.596331
Lus10037891.g	peptidyl-prolyl cis-trans isomerase TLP38, chloroplast / thylakoid lumen PPIase of 38 kDa / cyclophilin / rotamase	-0.31398	-0.603995	-1.00704		-0.693065	-0.40305
Lus10036604.g	Tetratricopeptide repeat (TPR)-like superfamily protein	-0.592031	-1.04694	-1.692		-1.09997	-0.645056
Lus10015697.g	zinc finger (AN1-like) family protein	0.287482	0.229309	0.681256		0.393775	0.451948
Lus10015020.g	PRH75	0.265726		0.207883
Lus10013621.g	OEP37	-0.27591	-0.342826	-0.507379		-0.231469
Lus10038495.g		0.251528	0.367962	0.493747		0.242218
Lus10020152.g	ABC1 family protein	-0.259808		-0.359685
Lus10001337.g	ribosomal protein L3 family protein	-0.326876	-0.717565	-1.20262	-0.390689	-0.875744	-0.485054
Lus10003967.g	DIT2.1 (DICARBOXYLATE TRANSPORT 2.1)	-0.307437	-0.429327	-0.703339		-0.395903	-0.274012
Lus10013703.g	SPS1 (solanesyl diphosphate synthase 1)	-0.210564	-0.256681	-0.3094
Lus10009181.g	ribose 5-phosphate isomerase-related	-0.465604	-0.63355	-1.01232		-0.54672	-0.378774
Lus10024143.g	transcription factor	0.254448		0.446008		0.19156	0.278713
Lus10033320.g		0.294572	0.359563	0.420941
Lus10032544.g	CLPC1	-0.207969	-0.443101	-0.570132	-0.235132	-0.362163
Lus10037574.g	EMB2083 (embryo defective 2083)	-0.480937	-0.690326	-1.19728		-0.716342	-0.506952
Lus10020437.g	CYP81D8	-0.804299	-1.31887	-1.77337		-0.969069
Lus10034273.g	STN7 (Stt7 homolog STN7)	-0.347614	-0.578809	-0.784309		-0.436695
Lus10001758.g	ABC transporter family protein	-0.413855	-0.627578	-0.942891		-0.529036
Lus10006130.g	XBCP3 (xylem bark cysteine peptidase 3)	0.611182		0.847378			0.50376
Lus10024073.g	ATCNGC8 (CYCLIC NUCLEOTIDE GATED CHANNEL 8)	-0.747153	-0.735782
Lus10012375.g		0.300927	0.354463	0.711445		0.410518	0.356982
Lus10022333.g	SET domain-containing protein	-0.252921	-0.477169	-0.833332		-0.580412	-0.356164
Lus10021410.g	CSD2 (COPPER/ZINC SUPEROXIDE DISMUTASE 2)	-0.302133	-0.531981	-0.761151		-0.459018
Lus10041699.g	pectinesterase family protein	0.506616	0.436967	1.0424		0.535782	0.60543
Lus10029665.g		-0.304908
Lus10020719.g	GPCR (G PROTEIN COUPLED RECEPTOR)	0.45664	0.475894	1.00138		0.544737	0.525483
Lus10034227.g	ATEXPA8 (ARABIDOPSIS THALIANA EXPANSIN A8)	-1.21194	-1.22188	-3.55134		-2.3394	-2.32946
Lus10028663.g	OPR3 (OPDA-REDUCTASE 3)	0.494751	0.509201	1.21651		0.721755	0.707306
Lus10015266.g	PHD finger transcription factor, putative	0.431752	0.961331	1.1791	0.529579	0.747353
Lus10014672.g	GTP-binding family protein	-0.275795	-0.550017	-0.819201		-0.543406	-0.269184
Lus10004377.g	ATHB-2 (ARABIDOPSIS THALIANA HOMEOBOX PROTEIN 2)	0.312741	0.565941	1.55696		1.24422	0.991021
Lus10027129.g	immunophilin / FKBP-type peptidyl-prolyl cis-trans isomerase family protein	-0.434173	-0.771113	-0.9698		-0.535627
Lus10018172.g	PTAC17 (PLASTID TRANSCRIPTIONALLY ACTIVE17)	-0.294243	-0.466239	-0.922737		-0.628494	-0.456498
Lus10027729.g	immunophilin, putative / FKBP-type peptidyl-prolyl cis-trans isomerase, putative	-0.458377	-0.929362	-1.35896		-0.900582	-0.429597
Lus10042864.g	amino acid transporter family protein	0.38685	0.405751	1.09193		0.705079	0.686179
Lus10041698.g	ASN3 (ASPARAGINE SYNTHETASE 3)	-0.271245	-0.386359	-0.688919		-0.417673	-0.302559
Lus10005949.g	CPL3 (CAPRICE-LIKE MYB3)	-0.846588	-1.53667	-1.35046
Lus10041734.g	protein kinase family protein	1.15809		1.55559
Lus10041918.g	BCS1 (CYTOCHROME BC1 SYNTHESIS)	0.377798	0.49111	1.40952		1.03172	0.918405
Lus10039603.g	unknown protein	-0.869002	-1.12384	-1.34883
Lus10004953.g	SEC14 cytosolic factor family protein / phosphoglyceride transfer family protein	0.477481	0.463102	0.783383
Lus10017566.g	CPHSC70-2EAT SHOCK PROTEIN 70-2 (CHLOROPLAST HEAT SHOCK PROTEIN 70-2)	-0.318819	-0.416541	-0.772129		-0.45331	-0.355588
Lus10020912.g	plastid-lipid associated protein PAP / fibrillin family protein	-0.582804	-0.728341	-0.808461
Lus10015722.g	zinc finger (C3HC4-type RING finger) family protein	-0.251674	-0.299688	-0.331547
Lus10035962.g		-0.471394	-0.627133	-0.83911		-0.367716
Lus10041138.g	RNA recognition motif (RRM)-containing protein	-0.480543	-0.945983	-1.66406		-1.18352	-0.718076
Lus10018513.g	zinc finger (B-box type) family protein	1.04287		2.14871		1.10583	1.39513
Lus10039092.g	ribosomal protein L18 family protein	-0.357869	-0.752231	-1.1664	-0.394362	-0.808527	-0.414165
Lus10007168.g	zinc finger (C2H2 type) family protein	0.201696	0.178816	0.29809
Lus10025713.g	protein kinase, putative	0.26805	0.318982	0.219741
Lus10036759.g		0.499985	0.490754	0.726549
Lus10030273.g	unknown protein	-0.426797	-0.45123	-0.711087
Lus10006372.g	OBE2 (OBERON2)	0.291326	0.38754	0.52326		0.231935
Lus10008570.g	pentatricopeptide (PPR) repeat-containing protein	-0.41957	-0.686212	-1.25591		-0.836344	-0.569702
Lus10034001.g	unknown protein	-0.475859	-0.940142	-1.00167		-0.525807
Lus10007453.g	unknown protein	0.330465		0.259441
Lus10034852.g	uridylyltransferase-related	-0.531475	-0.697925	-1.11295		-0.581478
Lus10015112.g	pentatricopeptide (PPR) repeat-containing protein	-0.439121	-0.714011	-1.16165		-0.72253	-0.447641
Lus10034392.g	unknown protein	0.552225	0.586444	1.18447		0.632243	0.598023
Lus10010082.g	PPOX	-0.311901	-0.683445	-0.906844	-0.371545	-0.594944
Lus10037432.g	phototropic-responsive NPH3 family protein	0.286777	0.362574	0.509871		0.223094
Lus10007031.g	ATCCS (COPPER CHAPERONE FOR SOD1)	-0.410524	-0.371764			0.365621	0.326861
Lus10026364.g	RNA recognition motif (RRM)-containing protein	-0.484028	-0.749871	-1.46084		-0.976816	-0.710974
Lus10003218.g	catalytic	0.588632		0.838092
Lus10033135.g	SHD (SHEPHERD)	-0.268427	-0.228653	-0.32516
Lus10013629.g	hydrolase, alpha/beta fold family protein	-0.381388	-0.496453	-0.61231
Lus10026999.g	TRXF1 (THIOREDOXIN F-TYPE 1)	-0.312333	-0.629738	-1.0208		-0.708463	-0.391058
Lus10013168.g	Tetratricopeptide repeat (TPR)-like superfamily protein	-0.304038	-0.679336	-1.04405	-0.375298	-0.740012	-0.364715
Lus10016517.g	binding / catalytic	-0.502062	-0.913097	-0.975286		-0.473224
Lus10005180.g	50S ribosomal protein L24, chloroplast (CL24)	-0.356906	-0.713626	-1.08616		-0.729254	-0.372535
Lus10041801.g	nodulin MtN21 family protein	-0.77041	-1.09327	-2.27885		-1.50844	-1.18558
Lus10017344.g	glycosyl hydrolase family 17 protein	-0.33544	-0.39456	-0.726309		-0.39087	-0.33175
Lus10042787.g	ADH1 (ALCOHOL DEHYDROGENASE 1)	0.63117	0.749067	1.20876		0.577594
Lus10035831.g	FAD6 (FATTY ACID DESATURASE 6)	-0.301419	-0.304432	-0.41319
Lus10015605.g	CPSUFE (CHLOROPLAST SULFUR E)	-0.264435	-0.407515	-0.907414		-0.64298	-0.4999
Lus10033197.g	ATMPK1 (MITOGEN-ACTIVATED PROTEIN KINASE 1)	0.284015		0.286302
Lus10010092.g	unknown protein	-0.230655	-0.363983	-0.422989		-0.192335
Lus10005084.g		0.414546	0.332631	0.479314
Lus10006804.g	ATGCN5 (A. THALIANA GENERAL CONTROL NON-REPRESSIBLE 5)	-0.270103	-0.698867	-0.776758	-0.428764	-0.506655
Lus10043354.g	PDE318 (pigment defective 318)	-0.229719	-0.341859	-0.488562		-0.258843
Lus10036032.g	Lateral root primordium (LRP) protein-related	0.439989	0.686476	1.41591		0.975924	0.729437
Lus10029755.g	TRX-M4 (ARABIDOPSIS THIOREDOXIN M-TYPE 4)	-0.512329	-0.837971	-1.14415		-0.631822
Lus10031067.g		0.611448	0.484347	0.958155			0.473808
Lus10035980.g	ATGLR3.6 (GLUTAMATE RECEPTOR 3.6)	0.313552	0.385435	0.610416		0.296864
Lus10018109.g	emb1796 (embryo defective 1796)	-0.229465	-0.225465	-0.418094		-0.188629	-0.192629
Lus10031686.g	unknown protein	-0.680929	-0.538913	-0.822941
Lus10040939.g	unknown protein	-0.336097	-0.62163	-0.802875		-0.466778
Lus10020173.g	chaperone protein dnaJ-related	-0.356784	-0.720342	-1.03179		-0.675007	-0.311448
Lus10020288.g	GDH1 (GLUTAMATE DEHYDROGENASE 1)	0.431943	0.543205	0.71916
Lus10026076.g	XH/XS domain-containing protein / XS zinc finger domain-containing protein	0.264573	0.436877	0.638075		0.373502
Lus10032667.g		0.235159	0.274818	0.291183
Lus10041411.g	tetraspanin5	0.459395
Lus10038310.g	OBF-binding protein 3	1.11442	1.13787	1.67058
Lus10000862.g	EMB2750 (embryo defective 2750)	-0.325241	-0.712935	-1.31802	-0.387694	-0.992781	-0.605087
Lus10021939.g	aspartic-type endopeptidase	0.678049
Lus10016680.g	FMA (FAMA)	-0.80862	-1.74695	-2.60677	-0.938332	-1.79815	-0.859816
Lus10041133.g	ATPUP3	-0.999614	-1.22705	-3.09841		-2.0988	-1.87136
Lus10000739.g	unknown protein	0.604562	0.611456	1.37112		0.766563	0.759669
Lus10037330.g	unknown protein	-0.304434	-0.517498	-0.888589		-0.584155	-0.371091
Lus10027319.g	UREF (urease accessory protein F)	0.790588	0.817423	1.10459
Lus10029449.g		0.791177	0.95969	2.21039		1.41921	1.2507
Lus10028633.g	thylakoid lumenal 29.8 kDa protein	-0.513238	-0.639815	-0.82125
Lus10007918.g	unknown protein	-0.556284	-0.824132	-0.891757
Lus10013041.g	emb2394 (embryo defective 2394)	-0.406515	-0.785605	-1.34037		-0.933859	-0.554769
Lus10017244.g	WCRKC1 (WCRKC THIOREDOXIN 1)	-0.487731	-0.935855	-1.32135		-0.833615
Lus10015462.g	2Fe-2S ferredoxin-like superfamily protein	-0.530452	-0.852664	-1.28519		-0.754743	-0.432531
Lus10036913.g	hydrolase, alpha/beta fold family protein	-0.343468	-0.637367	-0.969719		-0.626251	-0.332352
Lus10032330.g	unknown protein	-0.408922	-0.623743	-0.830094		-0.421172
Lus10027678.g	TAR2 (TRYPTOPHAN AMINOTRANSFERASE RELATED 2)	0.25154	0.407701	0.465722		0.214182
Lus10012512.g	ERS (GLUTAMATE TRNA SYNTHETASE)	-0.231182	-0.476985	-0.8899	-0.245803	-0.658718	-0.412915
Lus10039727.g	zinc finger (B-box type) family protein	0.759516	0.852234	2.22576		1.46625	1.37353
Lus10029222.g	Bet v I allergen family protein	2.1658	2.01036	3.63195		1.46615	1.62158
Lus10033434.g	PSBX (photosystem II subunit X)	-0.711674	-0.997205	-1.56067		-0.848997
Lus10040067.g	unknown protein	0.868255		1.61251		0.744255	1.06064
Lus10034600.g	transferase family protein	0.675348	0.783331	1.44055		0.765198	0.657215
Lus10010391.g	BRU6	0.798362	0.901686	1.03257
Lus10003872.g	VAR3 (VARIEGATED 3)	-0.251468	-0.376315	-0.682029		-0.430561	-0.305715
Lus10007490.g	oxidoreductase family protein	0.703044		0.988636			0.837169
Lus10005718.g	TED4 (REVERSAL OF THE DET PHENOTYPE 4)	-0.465028	-0.548811	-0.941566		-0.476539	-0.392755
Lus10017723.g	unknown protein	1.17395	1.58393	2.45577		1.28182	0.871841
Lus10037083.g	(TOAD2) receptor-like protein kinase 2	0.412057		0.667024			0.487075
[truncated: 10,540 more rows]

## Sheet: Supplemental Table 5
Supplemental Table 5. GO enrichment results.
[truncated: 2,145 more rows]

[truncated: 2 more sheets: Supplemental Table 6, Supplemental Table 7]
